# Supplementary material for: Blood biomarker dynamics in people with relapsing multiple sclerosis treated with cladribine tablets: results of the 2-year MAGNIFY-MS study
Source: Front Immunol. 2025 Feb 3;16:1512189. doi: 10.3389/fimmu.2025.1512189 (PMC11830603; doi:10.3389/fimmu.2025.1512189)
Supplement: Supplementary file 2 [file DataSheet2.csv]

symbol	log2FoldChange	lfcSE	pvalue	padj	comparison
EFNA2	-1.78385096530588	0.265270771247586	1.76024703793446e-11	1.94225658165689e-07	M12_vs_Baseline_in_celltype_cd3
MAFF	-1.47413618493677	0.230712094958489	1.66423121734315e-10	9.18156362608215e-07	M12_vs_Baseline_in_celltype_cd3
KLF10	1.29769770238742	0.212243473584798	9.70463919179011e-10	3.5693662947404e-06	M12_vs_Baseline_in_celltype_cd3
LPAR4	-1.54151256324647	0.261652012629315	3.82796582394615e-09	8.96687690030575e-06	M12_vs_Baseline_in_celltype_cd3
P2RY11	-1.49477508197719	0.254144471235455	4.06329386455762e-09	8.96687690030575e-06	M12_vs_Baseline_in_celltype_cd3
EML3	-0.986636227699294	0.175192953715363	1.78429655523979e-08	3.28132136508597e-05	M12_vs_Baseline_in_celltype_cd3
CPT1B	-0.766287647101366	0.139965008621351	4.37878484223899e-08	6.19804411715494e-05	M12_vs_Baseline_in_celltype_cd3
CTRL	-1.61477773344349	0.295192178613171	4.49377858775055e-08	6.19804411715494e-05	M12_vs_Baseline_in_celltype_cd3
FGF23	-1.33008635866603	0.248094363803149	8.26656582716754e-08	9.94409993142092e-05	M12_vs_Baseline_in_celltype_cd3
BAP1	-0.980814267490942	0.183480967723089	9.01223484812481e-08	9.94409993142092e-05	M12_vs_Baseline_in_celltype_cd3
SAP25	-1.33443719152667	0.254269960903696	1.53666007802351e-07	0.000154140975462831	M12_vs_Baseline_in_celltype_cd3
TUBA1B	1.15838693774753	0.224364422289051	2.43061201364147e-07	0.000193954973666666	M12_vs_Baseline_in_celltype_cd3
MAN2C1	-0.813483033819084	0.157621396838786	2.45642466406059e-07	0.000193954973666666	M12_vs_Baseline_in_celltype_cd3
TMEM33	-0.934040460078637	0.180992720179173	2.46091139326927e-07	0.000193954973666666	M12_vs_Baseline_in_celltype_cd3
TUBGCP6	-0.837936378731166	0.16364926474168	3.05019851895451e-07	0.000224372603054293	M12_vs_Baseline_in_celltype_cd3
SIK1B	-1.21980936111957	0.240106190358988	3.76856783287506e-07	0.000244649289254842	M12_vs_Baseline_in_celltype_cd3
NEDD9	-1.86023787608841	0.366170204449028	3.769293019152e-07	0.000244649289254842	M12_vs_Baseline_in_celltype_cd3
LPAR2	-0.904329762074721	0.178773490809531	4.22516951244266e-07	0.000254897866204967	M12_vs_Baseline_in_celltype_cd3
TAF1C	-0.861230728227021	0.170501663589764	4.39141166043193e-07	0.000254897866204967	M12_vs_Baseline_in_celltype_cd3
PSG2	-1.42447628427968	0.282993532791319	4.81353200261558e-07	0.000254897866204967	M12_vs_Baseline_in_celltype_cd3
EDC4	-0.691570864222071	0.137431727011692	4.85123725784331e-07	0.000254897866204967	M12_vs_Baseline_in_celltype_cd3
NCLN	-0.813090240646881	0.163117603135071	6.20621089228901e-07	0.000311269686297804	M12_vs_Baseline_in_celltype_cd3
FAM193B	-0.69707207197651	0.141498803449023	8.37815635536318e-07	0.000388785939834316	M12_vs_Baseline_in_celltype_cd3
NCALD	-0.935985836911264	0.190066138746209	8.45646416170345e-07	0.000388785939834316	M12_vs_Baseline_in_celltype_cd3
CDK5RAP3	-0.63236700237173	0.129050412316245	9.57611547703474e-07	0.000417145504219383	M12_vs_Baseline_in_celltype_cd3
STAG2	-0.87963492838463	0.179699854419645	9.8294209803371e-07	0.000417145504219383	M12_vs_Baseline_in_celltype_cd3
LONP1	-0.996961131641946	0.204072175438695	1.0325265489672e-06	0.000421959183011261	M12_vs_Baseline_in_celltype_cd3
CWC25	-0.760473101663602	0.157971417830729	1.47944920126935e-06	0.000583008660243072	M12_vs_Baseline_in_celltype_cd3
RAB12	-1.89130735927619	0.395638361401995	1.74951741714319e-06	0.000656177017405483	M12_vs_Baseline_in_celltype_cd3
MAPK8IP3	-0.888335635752071	0.18598191914319	1.78405931866635e-06	0.000656177017405483	M12_vs_Baseline_in_celltype_cd3
LDB1	-1.15675702375322	0.242831939139056	1.90158433762192e-06	0.000676841341332912	M12_vs_Baseline_in_celltype_cd3
NPIPB3	-0.847403003528278	0.18004395964484	2.51826876090401e-06	0.000868330547119212	M12_vs_Baseline_in_celltype_cd3
SEPHS2	0.958011041936791	0.203979845332027	2.64532197171129e-06	0.000884499473814012	M12_vs_Baseline_in_celltype_cd3
USP19	-0.623328634012731	0.133924145870769	3.25018634808661e-06	0.00105478106367022	M12_vs_Baseline_in_celltype_cd3
BTBD9	-1.79211821920725	0.386082020590597	3.45375417600464e-06	0.00108882067365815	M12_vs_Baseline_in_celltype_cd3
PGGHG	-0.914688021390938	0.197700523601364	3.71655923566701e-06	0.00112104524853635	M12_vs_Baseline_in_celltype_cd3
PELP1	-1.0354427589111	0.224158985254614	3.8515968797538e-06	0.00112104524853635	M12_vs_Baseline_in_celltype_cd3
PER1	-1.0094691875024	0.218634236410165	3.89027870498438e-06	0.00112104524853635	M12_vs_Baseline_in_celltype_cd3
SLC4A1	-1.08062337855747	0.234238499018605	3.96236765388053e-06	0.00112104524853635	M12_vs_Baseline_in_celltype_cd3
KCNJ3	-1.09378514729047	0.237962349029171	4.29723113825425e-06	0.00118539120948744	M12_vs_Baseline_in_celltype_cd3
SCYL3	-0.887034303215578	0.193351070776508	4.48182702901121e-06	0.00119822777308576	M12_vs_Baseline_in_celltype_cd3
TOX	0.930464939000218	0.202979611156586	4.56095400304533e-06	0.00119822777308576	M12_vs_Baseline_in_celltype_cd3
IRF1	-0.711730176245616	0.155596491933217	4.78032719831319e-06	0.00122665419316716	M12_vs_Baseline_in_celltype_cd3
PLK3	-0.806051574682567	0.177551544862171	5.6302993546492e-06	0.00140254462941983	M12_vs_Baseline_in_celltype_cd3
DPPA4	-0.930056092778273	0.205016978603583	5.72000256696507e-06	0.00140254462941983	M12_vs_Baseline_in_celltype_cd3
RELB	-1.04972838522783	0.23232532489175	6.23218139916038e-06	0.00148988535207226	M12_vs_Baseline_in_celltype_cd3
MRPL44	0.700226822502328	0.155105744703622	6.34625807027335e-06	0.00148988535207226	M12_vs_Baseline_in_celltype_cd3
SEC16A	-0.835010593745094	0.185201341998217	6.52371796606769e-06	0.00149368661082309	M12_vs_Baseline_in_celltype_cd3
PCDH9	-1.03708415351568	0.230200651184927	6.63319230834976e-06	0.00149368661082309	M12_vs_Baseline_in_celltype_cd3
IRF7	-0.968748183259162	0.216431637740807	7.60542001800202e-06	0.00167836408957268	M12_vs_Baseline_in_celltype_cd3
RAD54L2	-0.679470995801518	0.153090883927739	9.06509302166235e-06	0.00196125953727495	M12_vs_Baseline_in_celltype_cd3
CD81	-0.931740161523715	0.211271589247727	1.03297319025796e-05	0.00212857991980239	M12_vs_Baseline_in_celltype_cd3
PRAF2	0.769519526281581	0.174504459963048	1.03494174708834e-05	0.00212857991980239	M12_vs_Baseline_in_celltype_cd3
HIP1R	-0.735638219107443	0.166874674719681	1.04171937347589e-05	0.00212857991980239	M12_vs_Baseline_in_celltype_cd3
CDCA4	0.764719308387238	0.173845277485446	1.08825981263034e-05	0.00218324704955694	M12_vs_Baseline_in_celltype_cd3
PFKFB3	-0.827352715584789	0.18887209871945	1.18411645515357e-05	0.00230522610034567	M12_vs_Baseline_in_celltype_cd3
SUPT5H	-0.617727974818603	0.141115727046729	1.20072244499259e-05	0.00230522610034567	M12_vs_Baseline_in_celltype_cd3
HEPACAM	-0.964653637885728	0.220486006919949	1.21363424771004e-05	0.00230522610034567	M12_vs_Baseline_in_celltype_cd3
KLF2	-0.925391307488514	0.211675972756689	1.23262950806955e-05	0.00230522610034567	M12_vs_Baseline_in_celltype_cd3
MORC2-AS1	-1.020086323673	0.233538549509314	1.25414222179201e-05	0.00230636754587551	M12_vs_Baseline_in_celltype_cd3
EFNA5	-0.831370528854082	0.190871090962407	1.32663544387647e-05	0.00239083001841094	M12_vs_Baseline_in_celltype_cd3
CLDN11	-0.788194166103111	0.18107281617117	1.34340639062424e-05	0.00239083001841094	M12_vs_Baseline_in_celltype_cd3
ATP13A1	-0.734916798511314	0.170283436152503	1.58994016937387e-05	0.00278466663950338	M12_vs_Baseline_in_celltype_cd3
MGAT4B	-0.759917483769917	0.17668341833304	1.70019932867975e-05	0.00290128756782553	M12_vs_Baseline_in_celltype_cd3
ZBTB4	-0.92438435156423	0.215059187015083	1.72129539203777e-05	0.00290128756782553	M12_vs_Baseline_in_celltype_cd3
ATG2A	-0.759762027138285	0.177095458338235	1.7857088153378e-05	0.00290128756782553	M12_vs_Baseline_in_celltype_cd3
UPK3BL2	-0.901055040414098	0.210142693951267	1.80431369305878e-05	0.00290128756782553	M12_vs_Baseline_in_celltype_cd3
ZNF121	-0.838772924080251	0.195637818540226	1.80795970590577e-05	0.00290128756782553	M12_vs_Baseline_in_celltype_cd3
CRTC2	-0.875435575930908	0.204226124969299	1.81429075747654e-05	0.00290128756782553	M12_vs_Baseline_in_celltype_cd3
CD27	0.893627986809525	0.209613511005165	2.0150421422252e-05	0.00317628214247326	M12_vs_Baseline_in_celltype_cd3
USP20	-0.635644792546246	0.149338513077616	2.07742742852105e-05	0.00322718734079415	M12_vs_Baseline_in_celltype_cd3
RGPD4-AS1	-0.865560347477691	0.203627206249323	2.13093251867522e-05	0.00322718734079415	M12_vs_Baseline_in_celltype_cd3
KCNJ2	-0.813976923420615	0.191511577631696	2.13507953487378e-05	0.00322718734079415	M12_vs_Baseline_in_celltype_cd3
FZR1	-0.887156535061329	0.210217847627311	2.44110532365703e-05	0.00361568372474977	M12_vs_Baseline_in_celltype_cd3
ARHGDIA	-0.989504816686156	0.234554585136894	2.45764255352757e-05	0.00361568372474977	M12_vs_Baseline_in_celltype_cd3
PPARD	-0.834441546079945	0.199340899262216	2.8390994933088e-05	0.00412192418541701	M12_vs_Baseline_in_celltype_cd3
GIGYF1	-0.787779039456896	0.189728895347114	3.29395036940076e-05	0.00472018810077507	M12_vs_Baseline_in_celltype_cd3
NPEPL1	-0.762530456920311	0.183993079458125	3.40789128902192e-05	0.00482085544654716	M12_vs_Baseline_in_celltype_cd3
CD47	-0.627699067081995	0.152425214492454	3.82043823542162e-05	0.00533603993539774	M12_vs_Baseline_in_celltype_cd3
SOX11	-0.76005608527555	0.184899962992779	3.9457411514276e-05	0.00544216348310652	M12_vs_Baseline_in_celltype_cd3
UPK3BL1	-0.738983131428652	0.179953439338549	4.01657611769828e-05	0.00547146924477566	M12_vs_Baseline_in_celltype_cd3
PGAP6	-0.653141290484839	0.159450662325025	4.19992958143218e-05	0.00565146621969788	M12_vs_Baseline_in_celltype_cd3
CSK	-0.901147425484506	0.221110976977583	4.59069809920225e-05	0.00610286299115634	M12_vs_Baseline_in_celltype_cd3
GPR132	-0.830445757733195	0.204583556952611	4.92409367102732e-05	0.00643266842388986	M12_vs_Baseline_in_celltype_cd3
TMEM259	-0.721384789852888	0.177863890293641	4.99576818209563e-05	0.00643266842388986	M12_vs_Baseline_in_celltype_cd3
BICDL1	-0.843939726032076	0.208147727975717	5.02367329831238e-05	0.00643266842388986	M12_vs_Baseline_in_celltype_cd3
CAPS	-0.875195474473803	0.21605407067373	5.10391414521629e-05	0.00643266842388986	M12_vs_Baseline_in_celltype_cd3
SPPL2B	-0.79248896322191	0.19569506937607	5.13027751769356e-05	0.00643266842388986	M12_vs_Baseline_in_celltype_cd3
TRABD	-0.716918851085809	0.177457801302109	5.34649012942843e-05	0.00652277039876733	M12_vs_Baseline_in_celltype_cd3
PARD6B	-0.720759904714346	0.178469701985426	5.37812304206775e-05	0.00652277039876733	M12_vs_Baseline_in_celltype_cd3
HNRNPL	-0.600317256696465	0.148648689218182	5.37948256559568e-05	0.00652277039876733	M12_vs_Baseline_in_celltype_cd3
CDK11A	-0.728206232855368	0.181202690261651	5.85105570139176e-05	0.0070174509357779	M12_vs_Baseline_in_celltype_cd3
MTCH1	-0.638434329280724	0.159280191093091	6.11711546585009e-05	0.00725766151077311	M12_vs_Baseline_in_celltype_cd3
CCNL2	-0.687016680166858	0.171751836112161	6.33279363345871e-05	0.00743362180335993	M12_vs_Baseline_in_celltype_cd3
SOCS1	-0.860981628135476	0.216608533423502	7.04301856139386e-05	0.00818028071646525	M12_vs_Baseline_in_celltype_cd3
MOV10	-0.560345662822963	0.142099804493946	8.03597511711808e-05	0.0092022751119287	M12_vs_Baseline_in_celltype_cd3
REXO1	-1.09011619300249	0.276797756111436	8.20565191226968e-05	0.0092022751119287	M12_vs_Baseline_in_celltype_cd3
MYO9B	-0.748589866865104	0.190102646327685	8.22254820537877e-05	0.0092022751119287	M12_vs_Baseline_in_celltype_cd3
VPS9D1	-0.803286904071213	0.204044125609977	8.25652742505837e-05	0.0092022751119287	M12_vs_Baseline_in_celltype_cd3
NPIPA9	-0.749953063154083	0.190776330398561	8.45724155747373e-05	0.00921127525668059	M12_vs_Baseline_in_celltype_cd3
ZBTB7A	-0.821772834714246	0.20907814979148	8.47842908380535e-05	0.00921127525668059	M12_vs_Baseline_in_celltype_cd3
NEUROD2	-2.46894829581232	0.628577534685465	8.57142906245656e-05	0.00921127525668059	M12_vs_Baseline_in_celltype_cd3
FOXK1	-0.818832285404292	0.208520117445743	8.60569346602205e-05	0.00921127525668059	M12_vs_Baseline_in_celltype_cd3
FAM102A	-0.779734630406184	0.198671188705983	8.68200676721752e-05	0.00921127525668059	M12_vs_Baseline_in_celltype_cd3
THRAP3	-0.61022661683367	0.155808296671108	8.98356328222321e-05	0.00943279109087762	M12_vs_Baseline_in_celltype_cd3
EME2	-0.600009054899341	0.153281302630107	9.06177139417281e-05	0.00943279109087762	M12_vs_Baseline_in_celltype_cd3
RPS6KA6	-1.67567754823926	0.428376746795543	9.16520564219876e-05	0.00945129710803936	M12_vs_Baseline_in_celltype_cd3
PILRB	-0.607898671069066	0.155557538293806	9.31132973074376e-05	0.00951307520824321	M12_vs_Baseline_in_celltype_cd3
NFKB2	-0.813699177791611	0.208544551039885	9.54799412319546e-05	0.00966537313351731	M12_vs_Baseline_in_celltype_cd3
ZAP70	-0.636248137076841	0.16376636625893	0.000102289248425016	0.0102526445909319	M12_vs_Baseline_in_celltype_cd3
DPP7	-0.740530120530323	0.190725193726668	0.000103299843928397	0.0102526445909319	M12_vs_Baseline_in_celltype_cd3
ATP2A3	-0.661973882222749	0.170572081609291	0.000104068895612141	0.0102526445909319	M12_vs_Baseline_in_celltype_cd3
TNK2	-0.726043775628098	0.187282678707906	0.000105871131120895	0.0103378943432562	M12_vs_Baseline_in_celltype_cd3
LINC00513	-0.783811435132656	0.202587840911042	0.000109284680340679	0.0105776066919215	M12_vs_Baseline_in_celltype_cd3
LMF2	-0.716790419627906	0.185395018995696	0.000110504722445351	0.0105940401734415	M12_vs_Baseline_in_celltype_cd3
TRAPPC6A	0.824041825004996	0.213240733235762	0.000111374719967302	0.0105940401734415	M12_vs_Baseline_in_celltype_cd3
ZNF302	-0.900510515701747	0.234202134213771	0.000120545491329946	0.0113222645470709	M12_vs_Baseline_in_celltype_cd3
CUL9	-0.560970909912958	0.145937063974614	0.000121082763871159	0.0113222645470709	M12_vs_Baseline_in_celltype_cd3
CIC	-0.94317226398382	0.245683939772056	0.000123553593040899	0.0114562213917082	M12_vs_Baseline_in_celltype_cd3
POLRMT	-0.590341031512819	0.154440991473854	0.000132138997242208	0.012150180796421	M12_vs_Baseline_in_celltype_cd3
ARSA	-0.766165145121132	0.20070170811316	0.000134847876459419	0.0122629955002598	M12_vs_Baseline_in_celltype_cd3
ARID5A	-0.549264572072739	0.143967791768201	0.00013607783575084	0.0122629955002598	M12_vs_Baseline_in_celltype_cd3
CLK2	-0.592044888920575	0.155233007573327	0.000136784695947508	0.0122629955002598	M12_vs_Baseline_in_celltype_cd3
EGR1	-1.05305780417385	0.276243508363288	0.000137811441184721	0.0122629955002598	M12_vs_Baseline_in_celltype_cd3
PPP6R1	-0.673654578070558	0.176982218685672	0.000141038205157363	0.0123631338118172	M12_vs_Baseline_in_celltype_cd3
MEPCE	-0.721541530894821	0.189575241086701	0.000141177710738532	0.0123631338118172	M12_vs_Baseline_in_celltype_cd3
TRPS1	-0.5890916194517	0.15491831354461	0.000143188275387668	0.0124404679576971	M12_vs_Baseline_in_celltype_cd3
RASGRP2	-0.578620857210089	0.153066010308954	0.000156699450357299	0.0134918104384001	M12_vs_Baseline_in_celltype_cd3
TGIF2	-0.558162396722939	0.147718082589036	0.000157734597295053	0.0134918104384001	M12_vs_Baseline_in_celltype_cd3
TMSB10	0.724923592667566	0.192178869234639	0.000161860170112802	0.013738193207882	M12_vs_Baseline_in_celltype_cd3
IDUA	-0.790490803146122	0.209710793798497	0.000163618770365413	0.0137814466581066	M12_vs_Baseline_in_celltype_cd3
RAPGEF6	-0.532911336902946	0.141960305696365	0.000174072305356252	0.0145508622522794	M12_vs_Baseline_in_celltype_cd3
TOP3B	-0.861033391881606	0.230002703181426	0.000181417206047787	0.0150508079062503	M12_vs_Baseline_in_celltype_cd3
NUP58	-0.617390712277816	0.165315389937549	0.000187996346406771	0.0153429999249325	M12_vs_Baseline_in_celltype_cd3
RANGAP1	-0.661198106518815	0.177258822922292	0.000191382484736893	0.0153429999249325	M12_vs_Baseline_in_celltype_cd3
STK11	-0.604118782309745	0.16199477180183	0.000192051577425517	0.0153429999249325	M12_vs_Baseline_in_celltype_cd3
CEP95	-0.751155550319298	0.201560589309128	0.000194004277684787	0.0153429999249325	M12_vs_Baseline_in_celltype_cd3
PPAN	-0.596855740694021	0.160183027585648	0.000194476055047687	0.0153429999249325	M12_vs_Baseline_in_celltype_cd3
CTNND1	-0.58756532248668	0.157718103964338	0.000194994484948314	0.0153429999249325	M12_vs_Baseline_in_celltype_cd3
GRK2	-0.768323925736983	0.20633191003881	0.000196302359664308	0.0153429999249325	M12_vs_Baseline_in_celltype_cd3
DNAJB2	-0.827439064968736	0.222240355944721	0.000196735416212224	0.0153429999249325	M12_vs_Baseline_in_celltype_cd3
GDI1	-0.78465494300577	0.210853540327895	0.000198178723725215	0.0153429999249325	M12_vs_Baseline_in_celltype_cd3
DNMT3A	-0.697080655574004	0.187413193766542	0.000199629011603615	0.0153429999249325	M12_vs_Baseline_in_celltype_cd3
GRAMD1A	-0.593319353258057	0.159549351398068	0.000200234909297651	0.0153429999249325	M12_vs_Baseline_in_celltype_cd3
IL32	0.819252500085386	0.220731570886775	0.000206007838419849	0.0156764861318939	M12_vs_Baseline_in_celltype_cd3
CSNK1G2	-0.802017773591306	0.216376762074012	0.00021007691753891	0.0158487197748694	M12_vs_Baseline_in_celltype_cd3
ARHGAP4	-0.536991906755318	0.144925503317411	0.00021114390129652	0.0158487197748694	M12_vs_Baseline_in_celltype_cd3
CFL1	0.758105020709005	0.205172919190005	0.000219924396466664	0.0161605880975234	M12_vs_Baseline_in_celltype_cd3
PFN1	0.801749591573086	0.217062408157242	0.000221069923070088	0.0161605880975234	M12_vs_Baseline_in_celltype_cd3
ITGB1	0.751979977071416	0.203593919548188	0.000221163570038406	0.0161605880975234	M12_vs_Baseline_in_celltype_cd3
SELENOO	-0.670609191498005	0.181588799176562	0.000221615591800375	0.0161605880975234	M12_vs_Baseline_in_celltype_cd3
IRF2BPL	-0.856872255537974	0.232200565600961	0.000224056078797327	0.0161605880975234	M12_vs_Baseline_in_celltype_cd3
SLC30A7	-0.668618436142497	0.181188069775478	0.000224086458122266	0.0161605880975234	M12_vs_Baseline_in_celltype_cd3
UPF1	-0.51868632208885	0.141430557801757	0.000245002952280065	0.0175060278935995	M12_vs_Baseline_in_celltype_cd3
CHERP	-0.537732418668488	0.146661912316793	0.000245915744381722	0.0175060278935995	M12_vs_Baseline_in_celltype_cd3
DENND4B	-0.654894563595772	0.178809457636698	0.000249738890539801	0.017664223834719	M12_vs_Baseline_in_celltype_cd3
PRPF3	-0.591388875955806	0.161623937468595	0.000253159237204953	0.0177920956899328	M12_vs_Baseline_in_celltype_cd3
IGHM	0.901635868958607	0.246524990063571	0.000254805273139032	0.0177944391380765	M12_vs_Baseline_in_celltype_cd3
ABCD4	-0.578117187208388	0.158488389199568	0.000264604241462395	0.0183323568338289	M12_vs_Baseline_in_celltype_cd3
CCDC88B	-0.499852135411347	0.13712746562408	0.000267221078521909	0.0183323568338289	M12_vs_Baseline_in_celltype_cd3
INTS1	-0.544658518006869	0.149430165045738	0.000267492246714378	0.0183323568338289	M12_vs_Baseline_in_celltype_cd3
LTB	0.533278071151059	0.146388582877987	0.000269590012672502	0.0183620753075826	M12_vs_Baseline_in_celltype_cd3
KIF3B	-0.614451940532176	0.168771725063652	0.000271868261848634	0.0184036466333609	M12_vs_Baseline_in_celltype_cd3
CBX6	-0.843654749735161	0.232143935149424	0.000278857262704478	0.0187616526626903	M12_vs_Baseline_in_celltype_cd3
GTF3C1	-0.512055685858434	0.141156088464301	0.000286084789818513	0.0191312701264089	M12_vs_Baseline_in_celltype_cd3
EIF3B	-0.454442692750646	0.125366350176736	0.00028905356721605	0.0192133557871199	M12_vs_Baseline_in_celltype_cd3
ANXA2	0.746924347631938	0.206291572534685	0.000293782530643281	0.0194107571444189	M12_vs_Baseline_in_celltype_cd3
SRCAP	-0.734385526407942	0.203002518999918	0.000297327016974426	0.0194788770449245	M12_vs_Baseline_in_celltype_cd3
B3GAT3	-0.669948511284548	0.185235798431656	0.000298344228801181	0.0194788770449245	M12_vs_Baseline_in_celltype_cd3
FBRSL1	-0.819116519613325	0.227154586891368	0.000310968534395288	0.0199806134696559	M12_vs_Baseline_in_celltype_cd3
CREBBP	-0.855824684489186	0.237336852262352	0.000311013718182223	0.0199806134696559	M12_vs_Baseline_in_celltype_cd3
CHKB	-0.493331320106485	0.13682455556453	0.000311461438896214	0.0199806134696559	M12_vs_Baseline_in_celltype_cd3
MRPL38	-0.588160204781737	0.163495490636164	0.000321402469091743	0.0204991609477358	M12_vs_Baseline_in_celltype_cd3
TEPSIN	-0.890720503457874	0.247812060892109	0.000325216433326055	0.0205326893807395	M12_vs_Baseline_in_celltype_cd3
ASXL1	-0.592415439563083	0.164834936556913	0.000325649867829383	0.0205326893807395	M12_vs_Baseline_in_celltype_cd3
NUCKS1	-0.732405990992933	0.204393725413101	0.000339268134736918	0.0212421762870729	M12_vs_Baseline_in_celltype_cd3
ARHGDIB	0.792650069605211	0.221276544721587	0.0003407526919351	0.0212421762870729	M12_vs_Baseline_in_celltype_cd3
LCMT2	-0.750475155899091	0.209714539423295	0.000345498269967938	0.0214170107349788	M12_vs_Baseline_in_celltype_cd3
CD74	0.893378686693213	0.249756452600823	0.00034756094141973	0.0214245107688564	M12_vs_Baseline_in_celltype_cd3
COL18A1	-0.686413629903067	0.192077675704695	0.000352072729210899	0.0215820583006281	M12_vs_Baseline_in_celltype_cd3
MTA1	-0.796729784071481	0.223114499507437	0.00035569450598275	0.0216836087238324	M12_vs_Baseline_in_celltype_cd3
USP17L11	0.625462208516372	0.175303681763885	0.000359883526489036	0.0217067815315915	M12_vs_Baseline_in_celltype_cd3
ZC3H18	-0.678345362480753	0.190130573676949	0.000360009155363536	0.0217067815315915	M12_vs_Baseline_in_celltype_cd3
KDM5C	-0.593191861393234	0.166410190892696	0.000364360619916342	0.021849755870418	M12_vs_Baseline_in_celltype_cd3
ZNF316	-0.628658059526616	0.176623912492205	0.000371840030359477	0.0220596269188715	M12_vs_Baseline_in_celltype_cd3
STX16-NPEPL1	-0.74657663240725	0.209754375049635	0.000371858855076137	0.0220596269188715	M12_vs_Baseline_in_celltype_cd3
NOL9	-0.575796169755109	0.161868848888667	0.000374861382910764	0.0221188261980608	M12_vs_Baseline_in_celltype_cd3
TPP1	0.721756880147156	0.203173752505394	0.000381716647175091	0.0224035185368614	M12_vs_Baseline_in_celltype_cd3
KLLN	-0.681982461621144	0.192471903979275	0.000395178101169818	0.0230708739063903	M12_vs_Baseline_in_celltype_cd3
NPIPB12	-0.745187784510893	0.210665911115698	0.000404245613211295	0.0234760320851233	M12_vs_Baseline_in_celltype_cd3
GCN1	-0.577507656048778	0.163398395133227	0.000408774290194856	0.0236147409319898	M12_vs_Baseline_in_celltype_cd3
CAPN15	-0.755020223001657	0.213926399128351	0.000416588510932794	0.023940820987669	M12_vs_Baseline_in_celltype_cd3
PHF1	-0.696772378763766	0.197738607766863	0.000425558912453178	0.024225543386437	M12_vs_Baseline_in_celltype_cd3
SREBF1	-0.753757593412613	0.213924743107282	0.000425933969273952	0.024225543386437	M12_vs_Baseline_in_celltype_cd3
SGSM2	-0.546792346853165	0.155328502378922	0.000431169664430654	0.0242572875591189	M12_vs_Baseline_in_celltype_cd3
SERINC5	-0.60446824113335	0.17174741603039	0.000432330569800295	0.0242572875591189	M12_vs_Baseline_in_celltype_cd3
FBXO44	-0.519601772842117	0.147653790837411	0.00043308733452478	0.0242572875591189	M12_vs_Baseline_in_celltype_cd3
SBNO2	-0.927176434686648	0.26378502919193	0.000439929432700586	0.0245160674768599	M12_vs_Baseline_in_celltype_cd3
TNRC6A	-0.732964086288727	0.208640382441197	0.000442994178531959	0.0245628028438273	M12_vs_Baseline_in_celltype_cd3
IQCN	-0.677106835233913	0.192826644986045	0.00044561961891201	0.0245848343753756	M12_vs_Baseline_in_celltype_cd3
TBL1X	-0.560460443606462	0.159692537604222	0.000448744137080695	0.0246009810414986	M12_vs_Baseline_in_celltype_cd3
DGKZ	-0.667628849638795	0.190280329421444	0.000450371412940249	0.0246009810414986	M12_vs_Baseline_in_celltype_cd3
FLYWCH1	-0.545691297961251	0.155783634295008	0.000460257637594089	0.0250171565182915	M12_vs_Baseline_in_celltype_cd3
BSDC1	-0.466914287708933	0.133509015941147	0.000470082641283641	0.0254259405094299	M12_vs_Baseline_in_celltype_cd3
CCAR2	-0.490765526889561	0.140437973626083	0.000474886911291019	0.0255604984350493	M12_vs_Baseline_in_celltype_cd3
PISD	-0.48872371619193	0.139982182948298	0.000480625797866518	0.025743810940093	M12_vs_Baseline_in_celltype_cd3
GOLGA3	-0.613930954479208	0.176026590349953	0.000487163185130947	0.0258606785820537	M12_vs_Baseline_in_celltype_cd3
SLC25A28	-0.72775706670849	0.208673767423246	0.000487495119183177	0.0258606785820537	M12_vs_Baseline_in_celltype_cd3
PER2	-0.815804151028356	0.234241984413518	0.000496308369665003	0.0262022323008787	M12_vs_Baseline_in_celltype_cd3
GZMA	1.56799841967114	0.452034238262722	0.000522865735641248	0.027472859652693	M12_vs_Baseline_in_celltype_cd3
GIMAP7	0.606791598179486	0.175266285842699	0.000535953085672418	0.0280270443000448	M12_vs_Baseline_in_celltype_cd3
TMC8	-0.573197135020846	0.165655240572503	0.000539812177447295	0.0280956960658182	M12_vs_Baseline_in_celltype_cd3
SRRM2	-0.563416184980497	0.163041510032036	0.000548945278015761	0.0284369117259432	M12_vs_Baseline_in_celltype_cd3
CBWD3	-0.476895939614255	0.138209002605375	0.000559462538102588	0.0288207586479848	M12_vs_Baseline_in_celltype_cd3
JAK3	-0.74614001710463	0.216302409517418	0.000561579038364758	0.0288207586479848	M12_vs_Baseline_in_celltype_cd3
TIMM44	-0.720337264943537	0.208944441564549	0.000565787348963287	0.0289023037428746	M12_vs_Baseline_in_celltype_cd3
ZBTB17	-0.598389836411929	0.174195326435107	0.000592191285421665	0.0301116988172472	M12_vs_Baseline_in_celltype_cd3
CKLF	0.661158965459625	0.192552647816229	0.000595506142889837	0.0301413522048003	M12_vs_Baseline_in_celltype_cd3
LIMD2	-0.7284402414618	0.212520941146047	0.000608905429195718	0.0306788242271486	M12_vs_Baseline_in_celltype_cd3
PPP4C	-0.553051095609778	0.16144946890027	0.000613585827032278	0.0307304245235477	M12_vs_Baseline_in_celltype_cd3
ZNF281	0.632609187965285	0.184720094038996	0.000615499711773069	0.0307304245235477	M12_vs_Baseline_in_celltype_cd3
UBB	0.652570494414945	0.190991900958653	0.000633747669862839	0.0314989720237233	M12_vs_Baseline_in_celltype_cd3
PRRC2B	-0.643586297889788	0.188620791106093	0.000644728651652531	0.0317807981776898	M12_vs_Baseline_in_celltype_cd3
LRSAM1	-0.626715271769004	0.183686503593947	0.000645178429563395	0.0317807981776898	M12_vs_Baseline_in_celltype_cd3
TRA2A	-0.60188488689025	0.176519795399844	0.000650271607186918	0.0318893196164464	M12_vs_Baseline_in_celltype_cd3
KIF21B	-0.678341531634	0.199082226109152	0.000655985118375755	0.0319909010105998	M12_vs_Baseline_in_celltype_cd3
SH2B1	-0.619713557130863	0.182021541629891	0.000662570139105415	0.0319909010105998	M12_vs_Baseline_in_celltype_cd3
GMIP	-0.755094550335206	0.221790678246877	0.000662763428901593	0.0319909010105998	M12_vs_Baseline_in_celltype_cd3
D2HGDH	-0.574150969722654	0.168666902408587	0.000663940214920006	0.0319909010105998	M12_vs_Baseline_in_celltype_cd3
CDAN1	-0.508438992872404	0.149639833023728	0.000679420624202657	0.032594465945444	M12_vs_Baseline_in_celltype_cd3
KIFC2	-0.63503058137055	0.187048473000821	0.000686272396556929	0.0327806477212518	M12_vs_Baseline_in_celltype_cd3
FURIN	-0.763385859133741	0.2250174891739	0.000692421745500748	0.0329318169821347	M12_vs_Baseline_in_celltype_cd3
GPM6A	-0.736536736735126	0.217676600654249	0.000715347395348833	0.033612753040157	M12_vs_Baseline_in_celltype_cd3
SNRNP70	-0.621109689929958	0.18358394353712	0.000716343685225081	0.033612753040157	M12_vs_Baseline_in_celltype_cd3
KCNJ15	-0.556469039301776	0.164509037901721	0.00071801911138945	0.033612753040157	M12_vs_Baseline_in_celltype_cd3
BBIP1	-0.605201960783139	0.178934263831393	0.000718924208580484	0.033612753040157	M12_vs_Baseline_in_celltype_cd3
TMSB4X	0.796057025468473	0.235546215930212	0.00072585750095891	0.0336842119440702	M12_vs_Baseline_in_celltype_cd3
OGFR	-0.455973229119991	0.134940229768827	0.000727300222135827	0.0336842119440702	M12_vs_Baseline_in_celltype_cd3
ARFGAP1	-0.608796373181455	0.180213059845268	0.000729610898552908	0.0336842119440702	M12_vs_Baseline_in_celltype_cd3
TGFB1	-0.798616872566433	0.236545659135957	0.000735041656438617	0.0337935401547654	M12_vs_Baseline_in_celltype_cd3
BRAT1	-0.497692780015273	0.147648591144846	0.000749522598533233	0.034316316814173	M12_vs_Baseline_in_celltype_cd3
PRRG3	-1.46946120164035	0.436404156236599	0.00075934884787579	0.0346225420969482	M12_vs_Baseline_in_celltype_cd3
KLC2	-0.649358785303537	0.193603845019127	0.000796352818783025	0.0361603168825181	M12_vs_Baseline_in_celltype_cd3
NOL4L	-0.558393536333835	0.166739311952103	0.000811326260978535	0.03668923755589	M12_vs_Baseline_in_celltype_cd3
SLC7A5	-0.644250340788548	0.192559191309801	0.000820673754489759	0.0369604661511837	M12_vs_Baseline_in_celltype_cd3
PAN3	-0.64015751236435	0.191585177254343	0.000833651861285252	0.037310122635549	M12_vs_Baseline_in_celltype_cd3
CXXC1	-0.530497289432638	0.158790749088828	0.00083520031638396	0.037310122635549	M12_vs_Baseline_in_celltype_cd3
MATN1-AS1	-0.663102612091813	0.198588536695479	0.000840569612110544	0.0373985689517248	M12_vs_Baseline_in_celltype_cd3
B3GNT2	0.732117262247287	0.219824877107019	0.000867036084982578	0.0384211894044087	M12_vs_Baseline_in_celltype_cd3
TTLL3	-0.480001281681398	0.144299056453518	0.000879648616032992	0.038724429984251	M12_vs_Baseline_in_celltype_cd3
TPM2	-0.795110425218381	0.23905630632658	0.000880898307598967	0.038724429984251	M12_vs_Baseline_in_celltype_cd3
ARMC5	-0.565232785367055	0.170015290708944	0.00088545566290772	0.0387703086687452	M12_vs_Baseline_in_celltype_cd3
SYMPK	-0.580784145288532	0.174940029159892	0.000900483290528096	0.039272460979	M12_vs_Baseline_in_celltype_cd3
C12orf75	0.834342219483747	0.251672026902989	0.000915787295436488	0.0396386413142785	M12_vs_Baseline_in_celltype_cd3
SF1	-0.687473522667598	0.207375658312681	0.000916064304435474	0.0396386413142785	M12_vs_Baseline_in_celltype_cd3
ATF6B	-0.507177239601053	0.153132140882233	0.000926237858218474	0.0397688994503701	M12_vs_Baseline_in_celltype_cd3
PHRF1	-0.725355625679946	0.219007693816518	0.000926283048644656	0.0397688994503701	M12_vs_Baseline_in_celltype_cd3
UBE2B	-0.666609985661119	0.201466007192108	0.000936979703793617	0.0400722250064294	M12_vs_Baseline_in_celltype_cd3
SF3A2	-0.72996592454256	0.220943111616403	0.00095362186377898	0.0406265005596033	M12_vs_Baseline_in_celltype_cd3
VARS2	-0.52410435831468	0.158693826192644	0.000957883453578655	0.0406278982288296	M12_vs_Baseline_in_celltype_cd3
KCNAB2	-0.512356339654232	0.155179704723062	0.000961018799866278	0.0406278982288296	M12_vs_Baseline_in_celltype_cd3
SFMBT2	-0.517277584944947	0.156787493430026	0.000969513600160886	0.0408305842144092	M12_vs_Baseline_in_celltype_cd3
SPG21	0.463954752680427	0.140841900598659	0.000987187899530633	0.0414168489863916	M12_vs_Baseline_in_celltype_cd3
KAT7	-0.481005522437598	0.146123850948018	0.000995604184063168	0.0414983557655937	M12_vs_Baseline_in_celltype_cd3
PPBP	2.06768423988821	0.628376815232026	0.00100003658699111	0.0414983557655937	M12_vs_Baseline_in_celltype_cd3
PRR14	-0.536169267861628	0.16294905497726	0.00100041350676527	0.0414983557655937	M12_vs_Baseline_in_celltype_cd3
RREB1	-0.567042223632765	0.172460247307211	0.00100916532235585	0.0416704442161699	M12_vs_Baseline_in_celltype_cd3
INPPL1	-0.723174700155411	0.220098824982669	0.00101735871885853	0.0416704442161699	M12_vs_Baseline_in_celltype_cd3
PLEKHF2	0.709346277487983	0.215935112458098	0.00101983321972596	0.0416704442161699	M12_vs_Baseline_in_celltype_cd3
NEXN-AS1	-0.651937760734315	0.198499706969417	0.00102226577807858	0.0416704442161699	M12_vs_Baseline_in_celltype_cd3
TXNDC5	0.711191883200029	0.216630903491037	0.00102721066588884	0.0416704442161699	M12_vs_Baseline_in_celltype_cd3
LONP2	-0.468868020191709	0.142818550513216	0.00102722139086444	0.0416704442161699	M12_vs_Baseline_in_celltype_cd3
SUCLG2	0.627181887068491	0.191154129190295	0.00103429788912005	0.0418038201778413	M12_vs_Baseline_in_celltype_cd3
ITGB3	0.60782129865816	0.18557285160192	0.00105520552728856	0.0424932036062115	M12_vs_Baseline_in_celltype_cd3
GZMK	0.810832694760849	0.247746614891347	0.00106476282673985	0.0427221564736274	M12_vs_Baseline_in_celltype_cd3
DDX39B	-0.633703300625989	0.193794110711328	0.00107554236071964	0.0429694303864569	M12_vs_Baseline_in_celltype_cd3
PRPSAP2	-0.548911965657797	0.16790667473854	0.00107871417591522	0.0429694303864569	M12_vs_Baseline_in_celltype_cd3
TRIAP1	0.705175095472342	0.215900343890517	0.00108998752744922	0.0432623107117796	M12_vs_Baseline_in_celltype_cd3
RNPEPL1	-0.514867003032032	0.157683825300026	0.0010939225590131	0.043262872817744	M12_vs_Baseline_in_celltype_cd3
MKNK2	-0.726401637068029	0.222600270336203	0.00110140034028155	0.0434030405523807	M12_vs_Baseline_in_celltype_cd3
RELA	-0.592461042088857	0.181811062668216	0.0011193842265671	0.0439547528681188	M12_vs_Baseline_in_celltype_cd3
MOB4	0.614487000491357	0.188779357898696	0.00113370815031859	0.0443593465624656	M12_vs_Baseline_in_celltype_cd3
STRN4	-0.629695944196243	0.193591402729245	0.00114311647506159	0.0445694246849101	M12_vs_Baseline_in_celltype_cd3
TAF4B	-0.538977917174292	0.165949953920687	0.00116287056692893	0.0451799782939924	M12_vs_Baseline_in_celltype_cd3
LTBP3	-0.609156259007	0.187678536160558	0.00117144619335868	0.0453534642018235	M12_vs_Baseline_in_celltype_cd3
CDC37	-0.528503695210676	0.162924882781812	0.00117926302443233	0.0454964622782738	M12_vs_Baseline_in_celltype_cd3
SNHG7	-0.507272003100013	0.156940872254193	0.001228199120191	0.046848783308235	M12_vs_Baseline_in_celltype_cd3
SYVN1	-0.869899507211508	0.26925576692685	0.00123463571432227	0.046848783308235	M12_vs_Baseline_in_celltype_cd3
CEROX1	-0.689410750402231	0.213453314734538	0.00123878395247254	0.046848783308235	M12_vs_Baseline_in_celltype_cd3
UBXN6	-0.784928473527053	0.243033065995666	0.00123912006380028	0.046848783308235	M12_vs_Baseline_in_celltype_cd3
CSRNP2	-0.57763085966832	0.178852650444966	0.0012394330669182	0.046848783308235	M12_vs_Baseline_in_celltype_cd3
NEUROD1	-0.70771023897768	0.219134899435135	0.00123979016911407	0.046848783308235	M12_vs_Baseline_in_celltype_cd3
HMGN3	0.616148488164171	0.190991772005537	0.00125512617780061	0.0471340085770788	M12_vs_Baseline_in_celltype_cd3
HMGN2	0.532875760054984	0.165187972462204	0.0012558816858493	0.0471340085770788	M12_vs_Baseline_in_celltype_cd3
ATXN2L	-0.740335217166845	0.229629125557373	0.00126392415501365	0.047199631795857	M12_vs_Baseline_in_celltype_cd3
ELP2	-0.425279270896987	0.131929446921476	0.0012661855185403	0.047199631795857	M12_vs_Baseline_in_celltype_cd3
FAM76A	-0.603637222905742	0.187607290063306	0.00129287158260987	0.0480321381902941	M12_vs_Baseline_in_celltype_cd3
CORO7	-0.613125555154202	0.190805411624632	0.00131193946923248	0.0485769802131249	M12_vs_Baseline_in_celltype_cd3
PTPN23	-0.719781575315557	0.224100782071328	0.00131876090241078	0.0486662468133797	M12_vs_Baseline_in_celltype_cd3
HSPB1	0.599672263889185	0.186776158506239	0.0013243663314201	0.0487101936696314	M12_vs_Baseline_in_celltype_cd3
PCYT1A	-0.512528227969327	0.159688753681584	0.00132945272300575	0.0487348217463305	M12_vs_Baseline_in_celltype_cd3
MIR22HG	0.832251843693492	0.259537237782145	0.00134278115558022	0.0490604214260668	M12_vs_Baseline_in_celltype_cd3
NBEAL2	-0.59661324498203	0.186649920568286	0.00139139998266832	0.0506690013490503	M12_vs_Baseline_in_celltype_cd3
VIPR1	-0.530523844104272	0.166027831273022	0.00139641500181995	0.0506843524015835	M12_vs_Baseline_in_celltype_cd3
DUS1L	-0.477205516809297	0.149580451471406	0.00142128454918367	0.0514178810350579	M12_vs_Baseline_in_celltype_cd3
RABL6	-0.658294026060258	0.206464132523443	0.00143053410519992	0.0515833768522091	M12_vs_Baseline_in_celltype_cd3
STX5	-0.761642298548523	0.239090128505827	0.001444608838757	0.0516554065270164	M12_vs_Baseline_in_celltype_cd3
GON4L	-0.455722010048427	0.143060275167325	0.00144491873947684	0.0516554065270164	M12_vs_Baseline_in_celltype_cd3
ZCCHC14	-0.677226705664492	0.212630738414263	0.00144759174777927	0.0516554065270164	M12_vs_Baseline_in_celltype_cd3
DHX34	-0.741487739755651	0.232860469343795	0.00145125756963704	0.0516554065270164	M12_vs_Baseline_in_celltype_cd3
PLEKHM2	-0.602090194765121	0.189283661534553	0.00146824200829011	0.0520919045642222	M12_vs_Baseline_in_celltype_cd3
TMEM63B	-0.713413288190787	0.224604392481666	0.00149161210332606	0.0526617519585352	M12_vs_Baseline_in_celltype_cd3
PGRMC1	0.843900068246602	0.265721998496806	0.00149384886378662	0.0526617519585352	M12_vs_Baseline_in_celltype_cd3
KDM5A	-0.428973906393065	0.135424482511236	0.00153689896752775	0.054006825502233	M12_vs_Baseline_in_celltype_cd3
AK1	-0.580319466919902	0.183334271472158	0.00154889736021824	0.0541723030884576	M12_vs_Baseline_in_celltype_cd3
MYL12A	0.73420161651489	0.232036260178249	0.00155527205221206	0.0541723030884576	M12_vs_Baseline_in_celltype_cd3
SKI	-0.868038353934863	0.274351142921722	0.00155633678439741	0.0541723030884576	M12_vs_Baseline_in_celltype_cd3
LENG8	-0.724436565828574	0.229195640384016	0.00157348307117633	0.054225329523203	M12_vs_Baseline_in_celltype_cd3
BAG3	0.506181674173602	0.160148746241899	0.00157392090376233	0.054225329523203	M12_vs_Baseline_in_celltype_cd3
MAU2	-0.512159702914921	0.162093071411652	0.00157950975455545	0.054225329523203	M12_vs_Baseline_in_celltype_cd3
TYK2	-0.414238923853014	0.131122123095663	0.00158211525471078	0.054225329523203	M12_vs_Baseline_in_celltype_cd3
STX4	-0.641720004698217	0.20313215173589	0.00158243212855459	0.054225329523203	M12_vs_Baseline_in_celltype_cd3
TNFSF13B	-0.832550671735368	0.26403795449571	0.00161520054326907	0.0550425859820261	M12_vs_Baseline_in_celltype_cd3
ZNF280B	-0.567336952100167	0.179938081540943	0.00161625864221284	0.0550425859820261	M12_vs_Baseline_in_celltype_cd3
DHX37	-0.635131965532011	0.201531501167266	0.00162419150279017	0.0551425508978053	M12_vs_Baseline_in_celltype_cd3
CLASRP	-0.587324598039557	0.18668265863909	0.00165456494425804	0.056001440475286	M12_vs_Baseline_in_celltype_cd3
SHLD3	0.617588685321999	0.196477873740521	0.00167055156777114	0.0562928283167125	M12_vs_Baseline_in_celltype_cd3
MAFK	-0.772731046914728	0.245873113886603	0.0016733775319813	0.0562928283167125	M12_vs_Baseline_in_celltype_cd3
OGA	-0.408482629952477	0.130179018882214	0.00170190184085603	0.0569337790371707	M12_vs_Baseline_in_celltype_cd3
SNAPC4	-0.563463707831661	0.179578182280287	0.00170275032465709	0.0569337790371707	M12_vs_Baseline_in_celltype_cd3
WDR74	-0.497906754169523	0.158887722893501	0.00172616138936936	0.0575421896383731	M12_vs_Baseline_in_celltype_cd3
NABP1	-0.453639998399981	0.144992966699101	0.00175579399037952	0.0583537074995411	M12_vs_Baseline_in_celltype_cd3
BZW1	-0.54907709205655	0.175593304129906	0.00176610771738404	0.058400911540966	M12_vs_Baseline_in_celltype_cd3
LIPH	-0.695920253433125	0.222573374649392	0.00176779993245266	0.058400911540966	M12_vs_Baseline_in_celltype_cd3
CDK16	-0.638102747572339	0.204309410782997	0.00178885439951473	0.058920058042524	M12_vs_Baseline_in_celltype_cd3
RPL7	0.529601314187942	0.169900533017772	0.00182623700493024	0.0599723187869054	M12_vs_Baseline_in_celltype_cd3
MYBBP1A	-0.411883318372286	0.132178484102285	0.00183250975001473	0.0599997405984052	M12_vs_Baseline_in_celltype_cd3
PTBP2	-0.642066051882987	0.206170894168772	0.00184418180947268	0.0600701935014473	M12_vs_Baseline_in_celltype_cd3
ASNSD1	0.63784430991824	0.204829658325122	0.00184554971877747	0.0600701935014473	M12_vs_Baseline_in_celltype_cd3
HNRNPH1	-0.688169974100012	0.221739372579998	0.00191240897274041	0.0620632958976991	M12_vs_Baseline_in_celltype_cd3
RGPD6	-0.740797502512382	0.239217419617334	0.00195652160199537	0.0633086784645658	M12_vs_Baseline_in_celltype_cd3
NPIPB5	-0.574328921855582	0.185584409685204	0.00197009018857588	0.0635613308208955	M12_vs_Baseline_in_celltype_cd3
MAP2K7	-0.645599744617777	0.208833570208859	0.00199177656287735	0.0640736518798502	M12_vs_Baseline_in_celltype_cd3
BROX	-0.556444784820957	0.18006531961774	0.0019999582293053	0.0641498229713798	M12_vs_Baseline_in_celltype_cd3
NCAPH2	-0.573938305191282	0.185962560330419	0.00202656700355276	0.0645660000724978	M12_vs_Baseline_in_celltype_cd3
SENP5	-0.43859990219998	0.142123597675467	0.00202837717625025	0.0645660000724978	M12_vs_Baseline_in_celltype_cd3
HTT	-0.510988599992097	0.165648321761847	0.0020370289319619	0.0645660000724978	M12_vs_Baseline_in_celltype_cd3
TMED2	0.650071909683146	0.210785469546285	0.00204206587055226	0.0645660000724978	M12_vs_Baseline_in_celltype_cd3
TWF1	0.564652223002705	0.1830892628119	0.0020421908668934	0.0645660000724978	M12_vs_Baseline_in_celltype_cd3
HGS	-0.431969649594669	0.140220031956884	0.00206545289226157	0.0650059954704719	M12_vs_Baseline_in_celltype_cd3
SRD5A3	0.631047865199469	0.204865416183168	0.00206789055738043	0.0650059954704719	M12_vs_Baseline_in_celltype_cd3
FBXL18	-0.558920618593459	0.181512131675473	0.00207524811169138	0.0650519535920532	M12_vs_Baseline_in_celltype_cd3
ACOX1	-0.441015600860722	0.143324199299888	0.00209060849879939	0.0652175088245858	M12_vs_Baseline_in_celltype_cd3
CLCN7	-0.502730442649866	0.163393887072033	0.00209235074532385	0.0652175088245858	M12_vs_Baseline_in_celltype_cd3
DPP4	0.671380316742633	0.218503835491214	0.00212185045877867	0.0659506984849687	M12_vs_Baseline_in_celltype_cd3
GSKIP	0.680060815365516	0.221883371354419	0.00217708435753211	0.0674773842724979	M12_vs_Baseline_in_celltype_cd3
DNAJA4	-0.559620078614516	0.182663918150555	0.0021864749325595	0.0675786117811247	M12_vs_Baseline_in_celltype_cd3
KLF11	0.579654597464988	0.189410201267194	0.00221105411888904	0.0681474054408427	M12_vs_Baseline_in_celltype_cd3
NDUFV2	-0.485865469358315	0.15892805297781	0.00223459123398498	0.0686447163766017	M12_vs_Baseline_in_celltype_cd3
WAKMAR2	-0.492483248475542	0.161128347103073	0.00223963185568032	0.0686447163766017	M12_vs_Baseline_in_celltype_cd3
AXL	-0.543559964511082	0.177968265760103	0.00225622332695458	0.0688983791406655	M12_vs_Baseline_in_celltype_cd3
CAMTA2	-0.763328076478197	0.249968438256277	0.00226039634302347	0.0688983791406655	M12_vs_Baseline_in_celltype_cd3
ZNF721	-0.481776701165428	0.158002361073363	0.00229471484705486	0.0697517455162625	M12_vs_Baseline_in_celltype_cd3
ZNF395	-0.522680020174955	0.171758796949323	0.00234150769020812	0.0707015229685031	M12_vs_Baseline_in_celltype_cd3
HLA-DPA1	0.740423296273495	0.243360012118249	0.00234620345708653	0.0707015229685031	M12_vs_Baseline_in_celltype_cd3
PPP2R5C	-0.541532343249762	0.178016239256198	0.00234981443592403	0.0707015229685031	M12_vs_Baseline_in_celltype_cd3
SAMD1	-0.775444357858754	0.254928474930204	0.00235159134760202	0.0707015229685031	M12_vs_Baseline_in_celltype_cd3
TMC6	-0.640912042996179	0.210817138058624	0.00236474052062479	0.0707165819299599	M12_vs_Baseline_in_celltype_cd3
PDE8A	-0.436214696563747	0.143486440039143	0.00236491016242117	0.0707165819299599	M12_vs_Baseline_in_celltype_cd3
TNPO2	-0.720965854167858	0.237497509460512	0.00239995886226087	0.071545374891676	M12_vs_Baseline_in_celltype_cd3
C1orf35	-0.603833753295956	0.198958712040116	0.00240559489621278	0.071545374891676	M12_vs_Baseline_in_celltype_cd3
EFL1	0.567665145290765	0.187256107898444	0.002433494353714	0.0721805825238718	M12_vs_Baseline_in_celltype_cd3
ANAPC2	-0.625769187544856	0.206514036655976	0.00244429646339562	0.0723066144158371	M12_vs_Baseline_in_celltype_cd3
ELL	-0.554398387583756	0.183093788726996	0.00246220824689848	0.0724872465975063	M12_vs_Baseline_in_celltype_cd3
PRR7	-0.663472653928581	0.21913270251743	0.00246405583308013	0.0724872465975063	M12_vs_Baseline_in_celltype_cd3
APBB3	-0.446787021864604	0.147628492891406	0.00247461651849492	0.0724872465975063	M12_vs_Baseline_in_celltype_cd3
ZSCAN18	-0.49852082702771	0.16473622712158	0.00247668043930215	0.0724872465975063	M12_vs_Baseline_in_celltype_cd3
RIC3	-0.449978730574957	0.148848155334117	0.00250222480085482	0.0727760688339972	M12_vs_Baseline_in_celltype_cd3
EIF4G1	-0.436252949174824	0.144328674188019	0.00250584014469329	0.0727760688339972	M12_vs_Baseline_in_celltype_cd3
APBA3	-0.422132356534208	0.139673791677365	0.00250884011416868	0.0727760688339972	M12_vs_Baseline_in_celltype_cd3
HMGN1	0.570771112478183	0.188885727322219	0.00251293114244634	0.0727760688339972	M12_vs_Baseline_in_celltype_cd3
DCAF15	-0.82360787903957	0.272755997935465	0.00253127508220243	0.0728346568914687	M12_vs_Baseline_in_celltype_cd3
RCOR1	-0.603215878242699	0.199792946775878	0.00253438917168409	0.0728346568914687	M12_vs_Baseline_in_celltype_cd3
PRRC2A	-0.813330221054451	0.269389473007557	0.00253475695543991	0.0728346568914687	M12_vs_Baseline_in_celltype_cd3
CSNK2A2	-0.657888731246799	0.218086282681498	0.00255589574714884	0.0732513082442604	M12_vs_Baseline_in_celltype_cd3
DHX36	-0.382687747603784	0.126969002851503	0.00257806569138534	0.0736952767843157	M12_vs_Baseline_in_celltype_cd3
BRF1	-0.519860950794028	0.172562601350491	0.00259025729073891	0.0738524520568815	M12_vs_Baseline_in_celltype_cd3
CST7	0.776005639003941	0.257829597454533	0.00261452760890157	0.0742221673780219	M12_vs_Baseline_in_celltype_cd3
SH3BP1	-0.776870682614303	0.25813842734895	0.00261667782400313	0.0742221673780219	M12_vs_Baseline_in_celltype_cd3
DGKD	-0.402821371547902	0.134059118036076	0.00265752056415918	0.0750835389202058	M12_vs_Baseline_in_celltype_cd3
CDKN2D	0.544037440881128	0.181077490153955	0.00266065467806783	0.0750835389202058	M12_vs_Baseline_in_celltype_cd3
CWF19L2	-0.631015811592755	0.210303180366542	0.00269532044966295	0.0755453727988501	M12_vs_Baseline_in_celltype_cd3
BIN2	0.65526781770125	0.218412441549454	0.00269855884170229	0.0755453727988501	M12_vs_Baseline_in_celltype_cd3
NXT1	0.641164710993206	0.213720294121512	0.00269963728146535	0.0755453727988501	M12_vs_Baseline_in_celltype_cd3
CMPK1	0.593082442419548	0.19774971691933	0.0027072778546113	0.0755453727988501	M12_vs_Baseline_in_celltype_cd3
RNF139	0.727358806657086	0.24255724244471	0.00271125318364552	0.0755453727988501	M12_vs_Baseline_in_celltype_cd3
MIR181A1HG	0.605813403603902	0.202264757869737	0.00274309401725874	0.0762400488323248	M12_vs_Baseline_in_celltype_cd3
RIF1	-0.458066333412343	0.152987418669223	0.0027521618606254	0.0762998843470872	M12_vs_Baseline_in_celltype_cd3
SLC12A7	-0.524479296578529	0.175218068353221	0.00275983213627824	0.0763207714077547	M12_vs_Baseline_in_celltype_cd3
RAVER1	-0.479502698155901	0.160249676978667	0.00276954277642872	0.0763978374877863	M12_vs_Baseline_in_celltype_cd3
FOXO3	-0.490756650008366	0.164095493161236	0.00278359574021737	0.0765940034851831	M12_vs_Baseline_in_celltype_cd3
S100A9	1.71509296947411	0.573971300592784	0.00280702764507041	0.0769590998352545	M12_vs_Baseline_in_celltype_cd3
HDAC10	-0.621190527964926	0.207915665375074	0.00281081359739057	0.0769590998352545	M12_vs_Baseline_in_celltype_cd3
PCNT	-0.656319736843025	0.220054430381017	0.00285873248748079	0.0780773620466906	M12_vs_Baseline_in_celltype_cd3
RANBP3	-0.684033413092521	0.229409178784686	0.00286636155913338	0.0780834754817383	M12_vs_Baseline_in_celltype_cd3
ARIH1	-0.409130245534773	0.137246079233817	0.0028731095745501	0.0780834754817383	M12_vs_Baseline_in_celltype_cd3
CDC25B	-0.582405156327317	0.195443717187548	0.00288330825189623	0.0781681160968624	M12_vs_Baseline_in_celltype_cd3
MYO15B	-0.592316439066041	0.19891900578257	0.00290442409029909	0.0785475867950003	M12_vs_Baseline_in_celltype_cd3
DNAJB9	0.745878853967898	0.250843955277659	0.00294446005047351	0.0793154804831279	M12_vs_Baseline_in_celltype_cd3
HSF1	-0.571302498990233	0.192151192457256	0.00294719476147204	0.0793154804831279	M12_vs_Baseline_in_celltype_cd3
MBOAT1	-0.653068704430692	0.219762620376626	0.00296155361387218	0.0795079868016195	M12_vs_Baseline_in_celltype_cd3
CD52	0.731427584222906	0.246390226984894	0.00299185201831486	0.0801264445875878	M12_vs_Baseline_in_celltype_cd3
TSPAN5	0.479785106649609	0.16166534087896	0.0029997136690714	0.0801424712458446	M12_vs_Baseline_in_celltype_cd3
JUND	-1.11205269787124	0.374854911234667	0.00301091215965623	0.0802473545160551	M12_vs_Baseline_in_celltype_cd3
SH3BP5-AS1	-0.469083627974259	0.158230290815808	0.00303113405842275	0.0805916462665942	M12_vs_Baseline_in_celltype_cd3
SLC8B1	-0.477807727519047	0.161271606755725	0.00304902411034725	0.0808724327730084	M12_vs_Baseline_in_celltype_cd3
MADD	-0.399897951948184	0.135052545160438	0.00306587642227553	0.0811244135333051	M12_vs_Baseline_in_celltype_cd3
LZTS3	-1.24812538606455	0.421719453707711	0.00308028064570664	0.0813105661357107	M12_vs_Baseline_in_celltype_cd3
FUS	-0.477990987734326	0.161653474133532	0.00310762409063631	0.0817532401273055	M12_vs_Baseline_in_celltype_cd3
JPT1	0.548135109247836	0.185402156791075	0.00311186884660761	0.0817532401273055	M12_vs_Baseline_in_celltype_cd3
NANS	-0.482619967587818	0.16333606488812	0.0031290555841367	0.0818209870538645	M12_vs_Baseline_in_celltype_cd3
COMMD8	0.62350906742275	0.211019603753621	0.00312927827956596	0.0818209870538645	M12_vs_Baseline_in_celltype_cd3
PHC3	-0.561368614221029	0.190088423760994	0.00314500911881265	0.0819503469890277	M12_vs_Baseline_in_celltype_cd3
JMJD7-PLA2G4B	-0.514320699642476	0.174180795552152	0.00314907985529706	0.0819503469890277	M12_vs_Baseline_in_celltype_cd3
MACO1	-0.593973008037032	0.201452370465414	0.00319367867368176	0.0824925826509385	M12_vs_Baseline_in_celltype_cd3
POLR1C	-0.406462456748958	0.137864457889911	0.00319551745593642	0.0824925826509385	M12_vs_Baseline_in_celltype_cd3
DCAF8	-0.504638579923105	0.17120872116725	0.00320349461304804	0.0824925826509385	M12_vs_Baseline_in_celltype_cd3
STRN3	-0.60636427752222	0.205731857485531	0.00320507751851787	0.0824925826509385	M12_vs_Baseline_in_celltype_cd3
TMEM106C	0.522883242788176	0.177420667097094	0.00320729725913111	0.0824925826509385	M12_vs_Baseline_in_celltype_cd3
SBF1	-0.663293936346654	0.225184630341327	0.00322374798214353	0.0825343031277423	M12_vs_Baseline_in_celltype_cd3
LINC01304	-0.528328070123916	0.17936523126997	0.00322387934095132	0.0825343031277423	M12_vs_Baseline_in_celltype_cd3
MIXL1	-0.75670981352859	0.257096278914997	0.00324740359109808	0.0827580061310617	M12_vs_Baseline_in_celltype_cd3
SMU1	-0.447037035410382	0.151884321088444	0.00324761796762278	0.0827580061310617	M12_vs_Baseline_in_celltype_cd3
SLC5A6	-0.5864986369786	0.199465632054023	0.00327842405558825	0.0833505323257159	M12_vs_Baseline_in_celltype_cd3
RAB35	-0.643906575375175	0.21925050940299	0.00331560940844932	0.0835021067034757	M12_vs_Baseline_in_celltype_cd3
TBC1D4	0.529718416749013	0.180463243172812	0.00333197620864278	0.0835021067034757	M12_vs_Baseline_in_celltype_cd3
NDUFV3	-0.449213786697378	0.153041254926094	0.00333282959347073	0.0835021067034757	M12_vs_Baseline_in_celltype_cd3
FAM210A	-0.438546089954069	0.149416990634018	0.00333495731662375	0.0835021067034757	M12_vs_Baseline_in_celltype_cd3
CDK11B	-0.64434718621713	0.21954372292455	0.00333614481715588	0.0835021067034757	M12_vs_Baseline_in_celltype_cd3
DNPEP	-0.45206813932961	0.154031766103881	0.00333653040913619	0.0835021067034757	M12_vs_Baseline_in_celltype_cd3
TCIRG1	-0.448737525453345	0.15292480218025	0.00334228529867023	0.0835021067034757	M12_vs_Baseline_in_celltype_cd3
F13A1	0.840017791048748	0.286292732910928	0.0033449276022237	0.0835021067034757	M12_vs_Baseline_in_celltype_cd3
ACTB	0.542483792961107	0.185010811708446	0.00336598681031457	0.0838381455192122	M12_vs_Baseline_in_celltype_cd3
SYK	0.808461326004227	0.275833078615176	0.00337894182741362	0.0839712705488331	M12_vs_Baseline_in_celltype_cd3
PNPLA6	-0.601014288022018	0.205118475660771	0.00338870788357281	0.0840247253648143	M12_vs_Baseline_in_celltype_cd3
RNF113A	0.439958026273517	0.150259553173055	0.00341164251319803	0.0841036816929822	M12_vs_Baseline_in_celltype_cd3
NBL1	-0.702346615170714	0.239890672955703	0.00341393798263681	0.0841036816929822	M12_vs_Baseline_in_celltype_cd3
SRP72	0.449260534698554	0.153451531817949	0.00341475887243575	0.0841036816929822	M12_vs_Baseline_in_celltype_cd3
SQOR	0.600575877643655	0.205366772045696	0.00345113986007937	0.0848104169623959	M12_vs_Baseline_in_celltype_cd3
FAM215B	-0.503439660489491	0.172432821320772	0.00350449655528025	0.0859302555354718	M12_vs_Baseline_in_celltype_cd3
ESRRA	-0.816305194096954	0.279714485843761	0.00351887419050624	0.0859528848161869	M12_vs_Baseline_in_celltype_cd3
DKC1	-0.556374262211087	0.190659057144488	0.00352099908799316	0.0859528848161869	M12_vs_Baseline_in_celltype_cd3
CNOT3	-0.694127336711466	0.237958942956874	0.00353410534529165	0.0860387118660492	M12_vs_Baseline_in_celltype_cd3
DUSP10	0.568788119751845	0.195025880945554	0.003540110131157	0.0860387118660492	M12_vs_Baseline_in_celltype_cd3
STAM	0.450017494735431	0.15442953827513	0.00356757227965567	0.0863928684437569	M12_vs_Baseline_in_celltype_cd3
TSKU	0.495561332941093	0.1700878696419	0.0035733235754306	0.0863928684437569	M12_vs_Baseline_in_celltype_cd3
KIAA0100	-0.405828667058307	0.139309826782466	0.00357817118713041	0.0863928684437569	M12_vs_Baseline_in_celltype_cd3
DDB1	-0.368096615116086	0.126492773463183	0.00361404581879051	0.087068518699857	M12_vs_Baseline_in_celltype_cd3
TIGIT	0.579322219562718	0.199235685963188	0.00364070471580102	0.0875196859131775	M12_vs_Baseline_in_celltype_cd3
RDH13	-0.4273852282432	0.147056155519753	0.00365763022278308	0.0875370656801909	M12_vs_Baseline_in_celltype_cd3
DGCR8	-0.488332360937927	0.168042227781973	0.00366069982373583	0.0875370656801909	M12_vs_Baseline_in_celltype_cd3
CTSS	0.611372952184218	0.21042299884345	0.00366728497709855	0.0875370656801909	M12_vs_Baseline_in_celltype_cd3
PCNX3	-0.503574333010116	0.173350651898954	0.00367316126608015	0.0875370656801909	M12_vs_Baseline_in_celltype_cd3
TSPAN7	-1.37895660680082	0.474895543296486	0.00368775347716021	0.0876954135064348	M12_vs_Baseline_in_celltype_cd3
DIAPH2	0.450735403714337	0.155288293580815	0.00370112445865046	0.0878241016704283	M12_vs_Baseline_in_celltype_cd3
NKX3-1	-0.672970160968123	0.232147616794125	0.00374487505886794	0.0885088019118248	M12_vs_Baseline_in_celltype_cd3
PPM1K	-0.388047063357236	0.133887375026047	0.00375180040909215	0.0885088019118248	M12_vs_Baseline_in_celltype_cd3
HLA-DQB1	0.784812235816646	0.270878216495388	0.00376403907812526	0.0885088019118248	M12_vs_Baseline_in_celltype_cd3
TTLL12	-0.679254998673078	0.234473270170464	0.00376821798539366	0.0885088019118248	M12_vs_Baseline_in_celltype_cd3
RAB43	-0.632031441404545	0.218183799626662	0.00377008672272591	0.0885088019118248	M12_vs_Baseline_in_celltype_cd3
NRBP2	-0.560132529600248	0.193443665383711	0.00378452809352997	0.0885352158703311	M12_vs_Baseline_in_celltype_cd3
HSPA5	0.565668325418875	0.195370749934094	0.00378725955145879	0.0885352158703311	M12_vs_Baseline_in_celltype_cd3
SLC25A37	-0.549568901666542	0.189985708372553	0.00381963567962261	0.0890004510369418	M12_vs_Baseline_in_celltype_cd3
PYGM	-0.47317921142219	0.163622828027351	0.00382932058327705	0.0890004510369418	M12_vs_Baseline_in_celltype_cd3
WDR53	0.549527206934768	0.190034541749706	0.00383135891268328	0.0890004510369418	M12_vs_Baseline_in_celltype_cd3
SREK1	-0.354073925522219	0.122485510384	0.00384334334030808	0.0890912823885702	M12_vs_Baseline_in_celltype_cd3
SERF2	0.647887190705909	0.224255329675894	0.00386394857295414	0.0893811500083354	M12_vs_Baseline_in_celltype_cd3
ANO9	-0.450531031577943	0.156286253652044	0.00394245527792662	0.0910063839678711	M12_vs_Baseline_in_celltype_cd3
WDTC1	-0.58528691766187	0.203331637690306	0.00399591226959209	0.092047799546303	M12_vs_Baseline_in_celltype_cd3
XYLT2	-0.443680378202969	0.154238127779885	0.00401993227136301	0.0924081930879572	M12_vs_Baseline_in_celltype_cd3
S100A4	1.14072970338889	0.396786796047464	0.00404131790291077	0.0925883385730389	M12_vs_Baseline_in_celltype_cd3
NASP	-0.414526207114187	0.144199782132286	0.00404455131341352	0.0925883385730389	M12_vs_Baseline_in_celltype_cd3
SKIL	-0.690671940878989	0.240332395094135	0.00405540567350058	0.0926446091126406	M12_vs_Baseline_in_celltype_cd3
BCAT2	-0.499105383237878	0.173791282574725	0.00408055154387608	0.0930264581304312	M12_vs_Baseline_in_celltype_cd3
TEX14	-0.493455790159319	0.172151998387089	0.00415174619533265	0.0943993439030103	M12_vs_Baseline_in_celltype_cd3
GSTO2	-0.46320054170586	0.161623209080095	0.00415788301040992	0.0943993439030103	M12_vs_Baseline_in_celltype_cd3
SF3B1	0.508059636844454	0.177332082691836	0.00416985331371766	0.0944767175843134	M12_vs_Baseline_in_celltype_cd3
RNF168	-0.630549706206428	0.220288353807443	0.00420468064143466	0.0949104590767856	M12_vs_Baseline_in_celltype_cd3
CXCR5	-0.642768717825043	0.224566162810524	0.0042062003342893	0.0949104590767856	M12_vs_Baseline_in_celltype_cd3
BBC3	-0.428086283485503	0.149613563659345	0.00421934351694473	0.095012727277486	M12_vs_Baseline_in_celltype_cd3
CCDC59	0.499552044727375	0.174636048082935	0.00422930556580655	0.0950335239545847	M12_vs_Baseline_in_celltype_cd3
ITGB1BP1	0.427201632901776	0.149375432375464	0.00423749263962803	0.0950335239545847	M12_vs_Baseline_in_celltype_cd3
RRP1B	-0.448396938699036	0.156833872555911	0.00424902791315416	0.0950989330501885	M12_vs_Baseline_in_celltype_cd3
CSDE1	0.560452667594029	0.196118866955165	0.00426697694996699	0.095269933516327	M12_vs_Baseline_in_celltype_cd3
FCHSD1	-0.495523404441788	0.173429597860495	0.00427393665856279	0.095269933516327	M12_vs_Baseline_in_celltype_cd3
CCDC7	0.47799127873174	0.167371485620626	0.00429190227518606	0.0954775195653285	M12_vs_Baseline_in_celltype_cd3
PNPLA2	-0.578388244449656	0.202832405396352	0.00435056320655443	0.0963818317489286	M12_vs_Baseline_in_celltype_cd3
BLOC1S3	-0.592013764193295	0.2076256242513	0.0043533730481654	0.0963818317489286	M12_vs_Baseline_in_celltype_cd3
BAG6	-0.573447988047991	0.2011421321423	0.00435875784327673	0.0963818317489286	M12_vs_Baseline_in_celltype_cd3
POP4	0.445368933202792	0.156506778697038	0.00443160617768443	0.0977110908769985	M12_vs_Baseline_in_celltype_cd3
ABHD17A	-0.45796511691167	0.16095341286311	0.00443658297347981	0.0977110908769985	M12_vs_Baseline_in_celltype_cd3
MIGA2	-0.425787081088693	0.149781265761828	0.00447295224348015	0.0981668103691633	M12_vs_Baseline_in_celltype_cd3
SAMSN1	0.564259070472207	0.198502782890331	0.00447506848066786	0.0981668103691633	M12_vs_Baseline_in_celltype_cd3
UBE2D4	-0.457764131736475	0.161081886871241	0.00448582038186404	0.0982074247886664	M12_vs_Baseline_in_celltype_cd3
TSPYL2	-0.546601498456524	0.192421664549267	0.00450225033991645	0.0983719410903725	M12_vs_Baseline_in_celltype_cd3
LINC02197	-0.55672324889785	0.196122933153184	0.00453056273899859	0.0987949194903368	M12_vs_Baseline_in_celltype_cd3
EMD	-0.698116355284301	0.246145724596098	0.00456550947859864	0.0989461387539878	M12_vs_Baseline_in_celltype_cd3
SEMA3E	-0.511742234877323	0.180460300393183	0.004571668066269	0.0989461387539878	M12_vs_Baseline_in_celltype_cd3
ITM2B	0.533921493354885	0.188299527072189	0.0045755396265444	0.0989461387539878	M12_vs_Baseline_in_celltype_cd3
SUSD4	0.653437432221586	0.230598384080793	0.00460182550806579	0.0989461387539878	M12_vs_Baseline_in_celltype_cd3
PPP1R7	0.431414577951255	0.152273660834056	0.00460913202798584	0.0989461387539878	M12_vs_Baseline_in_celltype_cd3
RYK	-0.423024703570166	0.149317269526431	0.00461048085463352	0.0989461387539878	M12_vs_Baseline_in_celltype_cd3
TECPR1	-0.465974022033497	0.16450904177138	0.00461836683573749	0.0989461387539878	M12_vs_Baseline_in_celltype_cd3
CDKN2AIP	0.452553074164395	0.159800032550567	0.00462584081656253	0.0989461387539878	M12_vs_Baseline_in_celltype_cd3
THAP11	0.619865540424742	0.218883975580787	0.00462670221799239	0.0989461387539878	M12_vs_Baseline_in_celltype_cd3
PSMC2	0.552068054987263	0.194945880871989	0.00462717125222564	0.0989461387539878	M12_vs_Baseline_in_celltype_cd3
MLH1	-0.455644238499203	0.160940342892839	0.00463827781378593	0.0989917938052494	M12_vs_Baseline_in_celltype_cd3
TAF1D	-0.481908090600321	0.170263279284343	0.00464941905213657	0.0990380112379824	M12_vs_Baseline_in_celltype_cd3
HDAC5	-0.445331489828258	0.1573948504865	0.00466367605916115	0.0990926101367397	M12_vs_Baseline_in_celltype_cd3
MED15	-0.38039182585325	0.134463454406171	0.00466994356272473	0.0990926101367397	M12_vs_Baseline_in_celltype_cd3
ARHGAP12	0.570156793278322	0.201650475573914	0.00469202285592855	0.0993700195629859	M12_vs_Baseline_in_celltype_cd3
TOX	1.523225901511	0.250700985036754	1.23319407903977e-09	2.64248827256642e-05	M15_vs_Baseline_in_celltype_cd3
LZTS3	-1.74073670082313	0.342647450000745	3.76926945607267e-07	0.00310392937785912	M15_vs_Baseline_in_celltype_cd3
MYL5	-1.01188752160171	0.200248499959644	4.34561701212309e-07	0.00310392937785912	M15_vs_Baseline_in_celltype_cd3
LDAH	1.08381717365289	0.217377656146416	6.16829663557453e-07	0.00319553063552867	M15_vs_Baseline_in_celltype_cd3
COL18A1	-1.22861371876838	0.248656040329423	7.77161370918933e-07	0.00319553063552867	M15_vs_Baseline_in_celltype_cd3
GZMH	2.10614659200272	0.430839662628599	1.01622887901277e-06	0.00319553063552867	M15_vs_Baseline_in_celltype_cd3
FZR1	-1.22102619661878	0.250047502215007	1.04390117830412e-06	0.00319553063552867	M15_vs_Baseline_in_celltype_cd3
JPT1	1.18082944721293	0.24410527101457	1.31563141195877e-06	0.00352391873693156	M15_vs_Baseline_in_celltype_cd3
GZMB	1.97609368190764	0.412691128314396	1.68190428218642e-06	0.00400442721763229	M15_vs_Baseline_in_celltype_cd3
GZMK	1.62750602861009	0.346957034259208	2.72138993353104e-06	0.00583139434957031	M15_vs_Baseline_in_celltype_cd3
SAP25	-1.34177726601429	0.288114238388036	3.20692283089146e-06	0.00624708567457656	M15_vs_Baseline_in_celltype_cd3
CTLA4	1.07666974609578	0.232296738873627	3.5712797290951e-06	0.00635852439162242	M15_vs_Baseline_in_celltype_cd3
MYO15B	-0.69662944228632	0.150821170695363	3.85760766712206e-06	0.00635852439162242	M15_vs_Baseline_in_celltype_cd3
CD79B	1.31859918079342	0.288159093252449	4.74082804187404e-06	0.00725617594866264	M15_vs_Baseline_in_celltype_cd3
TGIF2	-0.829094790642995	0.183072415507539	5.93250797121196e-06	0.00847478538714199	M15_vs_Baseline_in_celltype_cd3
MIR663A	-1.63057233510931	0.362837767979989	6.99162709018718e-06	0.00936353658053318	M15_vs_Baseline_in_celltype_cd3
CDK6	0.907551212607804	0.202588391978102	7.4720383128368e-06	0.00941828452749805	M15_vs_Baseline_in_celltype_cd3
S100A4	1.94947541673625	0.437438215575591	8.32801828808495e-06	0.00973102915755521	M15_vs_Baseline_in_celltype_cd3
GCN1	-0.878405100145735	0.19788700687012	9.04103347309811e-06	0.00973102915755521	M15_vs_Baseline_in_celltype_cd3
JAKMIP1	1.34037980619384	0.302552641629923	9.41297277657534e-06	0.00973102915755521	M15_vs_Baseline_in_celltype_cd3
IL22	3.0874311847546	0.697343084041887	9.53666288541439e-06	0.00973102915755521	M15_vs_Baseline_in_celltype_cd3
GP1BB	3.11360465598257	0.712543299701663	1.24413986422568e-05	0.0121179222775581	M15_vs_Baseline_in_celltype_cd3
CDCA7	0.805914309069795	0.18492797790719	1.31262280519959e-05	0.0122290788999204	M15_vs_Baseline_in_celltype_cd3
PGGHG	-1.10322127645091	0.258356592451166	1.95341975271152e-05	0.017440782692126	M15_vs_Baseline_in_celltype_cd3
RGS18	1.81614602589509	0.427006820543501	2.10735841400794e-05	0.0180625904381449	M15_vs_Baseline_in_celltype_cd3
CACNA1I	-0.696259980564644	0.164931800865083	2.42679453189833e-05	0.0200005204728913	M15_vs_Baseline_in_celltype_cd3
USP19	-1.02768797460174	0.246603472310382	3.08133792560504e-05	0.0244544107666166	M15_vs_Baseline_in_celltype_cd3
FBRSL1	-0.968016028934439	0.237254258027316	4.50204686924858e-05	0.0324078338176598	M15_vs_Baseline_in_celltype_cd3
BRWD1-IT1	-1.8152667116117	0.445407239636402	4.59113708317728e-05	0.0324078338176598	M15_vs_Baseline_in_celltype_cd3
LPAR6	0.92415728375931	0.226830548385218	4.61690612732966e-05	0.0324078338176598	M15_vs_Baseline_in_celltype_cd3
CLYBL	0.888620367978442	0.218300029617983	4.68845831784326e-05	0.0324078338176598	M15_vs_Baseline_in_celltype_cd3
XRCC3	-0.881936677707218	0.217608597462697	5.05957820651852e-05	0.0329675534266921	M15_vs_Baseline_in_celltype_cd3
MIR181A1HG	0.822592802103802	0.203146494760194	5.13800254996256e-05	0.0329675534266921	M15_vs_Baseline_in_celltype_cd3
LMO4	0.655332832251923	0.16200821954199	5.2309913034699e-05	0.0329675534266921	M15_vs_Baseline_in_celltype_cd3
RNU4-2	-2.11901516161342	0.526288908181869	5.66530933427074e-05	0.0337344130889146	M15_vs_Baseline_in_celltype_cd3
RREB1	-0.754679432910022	0.187440150196576	5.66753253313854e-05	0.0337344130889146	M15_vs_Baseline_in_celltype_cd3
SPPL2B	-1.01410520622268	0.252722215782776	6.00213670656692e-05	0.0347604825265719	M15_vs_Baseline_in_celltype_cd3
MAPK8IP3	-1.10458355304447	0.277434452133117	6.85042831204566e-05	0.038629204702767	M15_vs_Baseline_in_celltype_cd3
LINC01603	-1.95765439913173	0.493983965120431	7.40163274360888e-05	0.0403058889157608	M15_vs_Baseline_in_celltype_cd3
EPHB4	-0.822025145091764	0.207630450017466	7.52396657005056e-05	0.0403058889157608	M15_vs_Baseline_in_celltype_cd3
IFNG-AS1	1.2435726586787	0.315035261550856	7.900191632271e-05	0.0412890990966593	M15_vs_Baseline_in_celltype_cd3
SAMD3	0.87411818564629	0.222167442484005	8.3369470152306e-05	0.0413267429830425	M15_vs_Baseline_in_celltype_cd3
ACOT7	0.885290206344164	0.225043789610439	8.35933435322359e-05	0.0413267429830425	M15_vs_Baseline_in_celltype_cd3
HIP1R	-0.980940217300959	0.249587637891433	8.48598418542968e-05	0.0413267429830425	M15_vs_Baseline_in_celltype_cd3
PSMB9	1.06959623595844	0.272840147923512	8.84643605614359e-05	0.0414576243195401	M15_vs_Baseline_in_celltype_cd3
IL32	1.5440849355113	0.394021785639154	8.89980734879058e-05	0.0414576243195401	M15_vs_Baseline_in_celltype_cd3
SMAD1-AS2	1.78258288614206	0.461999590179546	0.000114128041656901	0.0518520163939609	M15_vs_Baseline_in_celltype_cd3
DLG1-AS1	-1.70738503688397	0.443003771450963	0.000116151614098848	0.0518520163939609	M15_vs_Baseline_in_celltype_cd3
FIG4	0.808884821251814	0.210238093409054	0.000119343737307517	0.0521897470005197	M15_vs_Baseline_in_celltype_cd3
TUBB1	2.01970275912667	0.525899635078492	0.000122798039632438	0.0526263278648775	M15_vs_Baseline_in_celltype_cd3
SHISA2	-0.879868764032458	0.229669374940271	0.000127611334614035	0.0536167780021478	M15_vs_Baseline_in_celltype_cd3
ANXA1	1.32769958151828	0.347446042746179	0.000132743821159148	0.0540597305911885	M15_vs_Baseline_in_celltype_cd3
RGS1	1.19246657174585	0.312203205649309	0.000133711299296854	0.0540597305911885	M15_vs_Baseline_in_celltype_cd3
MSC	1.20061634120773	0.315848639023225	0.000143974019271387	0.0549312180105861	M15_vs_Baseline_in_celltype_cd3
FAM13A	0.680731199996614	0.179109913961442	0.00014432643821829	0.0549312180105861	M15_vs_Baseline_in_celltype_cd3
USP20	-0.877229332186342	0.231006517898244	0.000146208509175552	0.0549312180105861	M15_vs_Baseline_in_celltype_cd3
NFKB2	-1.11049164751936	0.292783592389088	0.000148912963693051	0.0549312180105861	M15_vs_Baseline_in_celltype_cd3
PSTPIP2	0.816125690206351	0.215187998711791	0.000149067899114203	0.0549312180105861	M15_vs_Baseline_in_celltype_cd3
HAS1	-2.7232755428285	0.718729840230916	0.000151247986868797	0.0549312180105861	M15_vs_Baseline_in_celltype_cd3
HPGD	0.887856371654666	0.235325516968071	0.00016136996900427	0.0571544068594516	M15_vs_Baseline_in_celltype_cd3
EDC4	-1.06514417196835	0.282687835668209	0.000164615715325971	0.0571544068594516	M15_vs_Baseline_in_celltype_cd3
TMEM156	0.842555101805698	0.223680873920082	0.000165371160410958	0.0571544068594516	M15_vs_Baseline_in_celltype_cd3
PSENEN	1.40086019037356	0.372466875444397	0.000169213137385227	0.0575539540935022	M15_vs_Baseline_in_celltype_cd3
TMEM266	-0.770842534172166	0.205359158154529	0.000174291271452147	0.0579697417031416	M15_vs_Baseline_in_celltype_cd3
MIR3945HG	-0.845798406598031	0.225660156888675	0.000178174268454436	0.0579697417031416	M15_vs_Baseline_in_celltype_cd3
KLC2	-0.676929268022296	0.180631219342399	0.000178551565820765	0.0579697417031416	M15_vs_Baseline_in_celltype_cd3
TSPAN2	1.01129866330669	0.27050533840822	0.000185082153657326	0.0581662678530937	M15_vs_Baseline_in_celltype_cd3
HAUS1	0.841595534212464	0.225370670774834	0.000188258455982644	0.0581662678530937	M15_vs_Baseline_in_celltype_cd3
AP1AR	0.690071819682252	0.184873018372986	0.000189453213270216	0.0581662678530937	M15_vs_Baseline_in_celltype_cd3
TTC7A	-0.570553191474119	0.152884029292608	0.00019001487538345	0.0581662678530937	M15_vs_Baseline_in_celltype_cd3
GZMA	2.36828845773291	0.635288297420809	0.000193085316813917	0.0582736925167409	M15_vs_Baseline_in_celltype_cd3
NSMCE1	1.13627696753392	0.305950815162224	0.000204073023952578	0.0600979508824882	M15_vs_Baseline_in_celltype_cd3
ICOS	1.18827282403361	0.320268005582289	0.000207058619447558	0.0600979508824882	M15_vs_Baseline_in_celltype_cd3
PIGK	0.87569609602086	0.236058784588882	0.000207543791548634	0.0600979508824882	M15_vs_Baseline_in_celltype_cd3
FCGR3A	1.2936542313796	0.350180306735094	0.000220535177850878	0.0612605143092003	M15_vs_Baseline_in_celltype_cd3
TRAV12-2	2.07054122574844	0.560878274745195	0.000222843079175384	0.0612605143092003	M15_vs_Baseline_in_celltype_cd3
DHX37	-0.717411226823608	0.194418208443505	0.000224217610026517	0.0612605143092003	M15_vs_Baseline_in_celltype_cd3
TRGV4	2.80676917171071	0.760659692103437	0.000224329500063652	0.0612605143092003	M15_vs_Baseline_in_celltype_cd3
CCL4	1.60765568500727	0.436234905483495	0.000228435076228095	0.0612605143092003	M15_vs_Baseline_in_celltype_cd3
NKG7	1.35479703931406	0.367652884461983	0.000228712019074856	0.0612605143092003	M15_vs_Baseline_in_celltype_cd3
TTC13	0.821219530353355	0.22448835155282	0.000254009399347305	0.0671964618421487	M15_vs_Baseline_in_celltype_cd3
TRGC1	0.877965738319304	0.240971613793533	0.000269017855923359	0.0700874444565224	M15_vs_Baseline_in_celltype_cd3
PIP4P2	1.20285947399072	0.330792777554114	0.000276589672660727	0.0700874444565224	M15_vs_Baseline_in_celltype_cd3
HCCAT5	-2.0754128965216	0.570933230925957	0.000277847326714492	0.0700874444565224	M15_vs_Baseline_in_celltype_cd3
TCAP	-1.32736036578936	0.365164791068166	0.000278020943569368	0.0700874444565224	M15_vs_Baseline_in_celltype_cd3
JMJD7-PLA2G4B	-0.71773743438277	0.197735306913226	0.000283653033989728	0.0703740661463179	M15_vs_Baseline_in_celltype_cd3
ZNF274	-0.588176585522779	0.162164647845421	0.000286696279035456	0.0703740661463179	M15_vs_Baseline_in_celltype_cd3
TUBA1B	1.32846591526064	0.366732480788263	0.00029183868170537	0.0703740661463179	M15_vs_Baseline_in_celltype_cd3
GNLY	1.32110396800085	0.364740823443267	0.000292294749254354	0.0703740661463179	M15_vs_Baseline_in_celltype_cd3
RN7SKP224	-1.35704058525825	0.376925909681792	0.000317868943155637	0.0756810634882111	M15_vs_Baseline_in_celltype_cd3
CX3CR1	1.1383704225989	0.31671188204045	0.000325213991218601	0.0765789604816724	M15_vs_Baseline_in_celltype_cd3
ITGA5	-0.702823520943694	0.19580218991619	0.000331367614613052	0.0771798396296573	M15_vs_Baseline_in_celltype_cd3
REXO1	-1.1771191798555	0.32837026337192	0.000337425340955489	0.0774777475956498	M15_vs_Baseline_in_celltype_cd3
RPL39L	1.25043654569499	0.349156899251242	0.000341885271319918	0.0774777475956498	M15_vs_Baseline_in_celltype_cd3
PHRF1	-0.777766755008116	0.217399162330686	0.000346766548941921	0.0774777475956498	M15_vs_Baseline_in_celltype_cd3
DDX59-AS1	-0.670455898542785	0.187552965477365	0.000350556023991296	0.0774777475956498	M15_vs_Baseline_in_celltype_cd3
PDE6D	1.12096389158432	0.313588904551031	0.000350725290124045	0.0774777475956498	M15_vs_Baseline_in_celltype_cd3
CKLF	1.21520297015382	0.340300408235127	0.000355659952942877	0.077766137465918	M15_vs_Baseline_in_celltype_cd3
LONP1	-1.05184111528495	0.295719531696358	0.000375274722585077	0.080693849599234	M15_vs_Baseline_in_celltype_cd3
AUH	0.728205735324687	0.204783763319268	0.000376581340298833	0.080693849599234	M15_vs_Baseline_in_celltype_cd3
PLAC9	-1.59056241655267	0.448336850315075	0.000388617911954762	0.0824485605679865	M15_vs_Baseline_in_celltype_cd3
SLC25A5-AS1	1.32893981673867	0.374915437445986	0.000393151402440108	0.0825926299165357	M15_vs_Baseline_in_celltype_cd3
SPTY2D1OS	-1.03119579702738	0.291815317997198	0.000409743380783161	0.0852425355671998	M15_vs_Baseline_in_celltype_cd3
ENOX2	0.886032897150352	0.251097098304642	0.000417690679335152	0.0858581933076756	M15_vs_Baseline_in_celltype_cd3
AICDA	-0.601976931881062	0.170733410422302	0.000422158315613143	0.0858581933076756	M15_vs_Baseline_in_celltype_cd3
RGPD8	-0.714505955790321	0.20286668414261	0.000428228537716326	0.0858581933076756	M15_vs_Baseline_in_celltype_cd3
APBA2	-0.742530321411206	0.210951150936952	0.000431683567439587	0.0858581933076756	M15_vs_Baseline_in_celltype_cd3
COMMD8	1.04637329702307	0.297326842455236	0.00043273683391959	0.0858581933076756	M15_vs_Baseline_in_celltype_cd3
CPT1B	-0.878454271987761	0.249807674464155	0.000437239835395461	0.0859557357142562	M15_vs_Baseline_in_celltype_cd3
DPP4	1.01789766832329	0.290014228077174	0.000448410539911943	0.0873503731748465	M15_vs_Baseline_in_celltype_cd3
ORC6	-0.577038601593266	0.16589360948978	0.000504481608671788	0.0973876748704422	M15_vs_Baseline_in_celltype_cd3
CD274	0.857690552619179	0.246754436057525	0.000509166651267428	0.0974144911014146	M15_vs_Baseline_in_celltype_cd3
TMEM14C	1.16432724947059	0.335737850928303	0.000524414810586144	0.0987477286300374	M15_vs_Baseline_in_celltype_cd3
DUSP4	0.691948227670493	0.199659691113737	0.000528974831843391	0.0987477286300374	M15_vs_Baseline_in_celltype_cd3
SNX9	-0.648384515938465	0.187231106784314	0.000534154537634349	0.0987477286300374	M15_vs_Baseline_in_celltype_cd3
ACADM	0.895627880128281	0.258642044229047	0.0005345686261473	0.0987477286300374	M15_vs_Baseline_in_celltype_cd3
TRDC	2.4179059606063	0.699308061612687	0.000545072393005625	0.0992641907815285	M15_vs_Baseline_in_celltype_cd3
NINJ2	1.30702305097943	0.37810196295367	0.000546629387353946	0.0992641907815285	M15_vs_Baseline_in_celltype_cd3
SIK1B	-1.02323199982134	0.149838247270918	8.55618519694128e-12	1.21976976167595e-07	M24_vs_Baseline_in_celltype_cd3
TSPAN7	-1.83950298175778	0.298380203474927	7.04995223802923e-10	4.82653123717776e-06	M24_vs_Baseline_in_celltype_cd3
CIC	-1.30083830784078	0.213010334048287	1.01568418290778e-09	4.82653123717776e-06	M24_vs_Baseline_in_celltype_cd3
JUND	-1.0385007142445	0.195913908044707	1.15295467209328e-07	0.000410913045134045	M24_vs_Baseline_in_celltype_cd3
COL18A1	-1.29157482236785	0.246250946646345	1.56321548243131e-07	0.000445703998350815	M24_vs_Baseline_in_celltype_cd3
DUSP8	-1.02070087250949	0.202280137770056	4.5121027442987e-07	0.00106644824269108	M24_vs_Baseline_in_celltype_cd3
MATN1-AS1	-1.21143218820991	0.241444339223845	5.23648828481873e-07	0.00106644824269108	M24_vs_Baseline_in_celltype_cd3
REXO1	-1.26280112111357	0.253714916815431	6.44959018242083e-07	0.00114931697050739	M24_vs_Baseline_in_celltype_cd3
PER1	-0.972862003484793	0.19836880215403	9.37565548201202e-07	0.0014851038283507	M24_vs_Baseline_in_celltype_cd3
SAP25	-1.29689970253751	0.273059285199932	2.03903110295823e-06	0.00290684274037725	M24_vs_Baseline_in_celltype_cd3
LONP1	-0.956682341898374	0.203540255517221	2.59891604526236e-06	0.00309563244668409	M24_vs_Baseline_in_celltype_cd3
RNU4-2	-2.18046416746692	0.464676076897126	2.69966982317159e-06	0.00309563244668409	M24_vs_Baseline_in_celltype_cd3
CACNA1I	-0.838303045017653	0.179577553898673	3.03857389681341e-06	0.00309563244668409	M24_vs_Baseline_in_celltype_cd3
LZTS3	-1.26525928810373	0.271043991220381	3.04004308737214e-06	0.00309563244668409	M24_vs_Baseline_in_celltype_cd3
PRRC2A	-0.956062761463551	0.205740566590904	3.36905472803855e-06	0.00320194961352784	M24_vs_Baseline_in_celltype_cd3
STX16-NPEPL1	-0.977461374108415	0.218120065563874	7.41898582761125e-06	0.0060294988611365	M24_vs_Baseline_in_celltype_cd3
PTPN23	-1.04005121542921	0.232211045549472	7.50269086737958e-06	0.0060294988611365	M24_vs_Baseline_in_celltype_cd3
LTBP3	-0.835467828540492	0.186663856329773	7.61300361254608e-06	0.0060294988611365	M24_vs_Baseline_in_celltype_cd3
KLF16	-1.35531941381959	0.306719496584454	9.92694501075498e-06	0.00744834358280647	M24_vs_Baseline_in_celltype_cd3
GAA	-0.765198474146809	0.174032126943678	1.09817739579137e-05	0.00782780847720091	M24_vs_Baseline_in_celltype_cd3
PGGHG	-0.923817750316844	0.214938492217522	1.72302368155221e-05	0.01119573441954	M24_vs_Baseline_in_celltype_cd3
SLC22A17	-1.08152784431904	0.251667307544895	1.72773679313889e-05	0.01119573441954	M24_vs_Baseline_in_celltype_cd3
MYO15B	-0.860365240708448	0.201349983620445	1.9287437776744e-05	0.0119548570845766	M24_vs_Baseline_in_celltype_cd3
EHBP1L1	-1.01484312378778	0.241135162172238	2.56949882934841e-05	0.01496252851224	M24_vs_Baseline_in_celltype_cd3
NPEPL1	-0.787765467537437	0.187504495647248	2.65368942257319e-05	0.01496252851224	M24_vs_Baseline_in_celltype_cd3
IDUA	-1.06660051320992	0.255011266747498	2.88241981539929e-05	0.01496252851224	M24_vs_Baseline_in_celltype_cd3
UPK3BL2	-1.0483371355204	0.250646037724825	2.8826999095609e-05	0.01496252851224	M24_vs_Baseline_in_celltype_cd3
ANO9	-0.886449215427565	0.212162579480526	2.93876822630976e-05	0.01496252851224	M24_vs_Baseline_in_celltype_cd3
CEROX1	-0.98496891249193	0.238451774801502	3.61685591121987e-05	0.0177799647828795	M24_vs_Baseline_in_celltype_cd3
CAPN15	-0.935227783770138	0.227249178957341	3.86460519292676e-05	0.0183442936763772	M24_vs_Baseline_in_celltype_cd3
ACBD4	-0.701012841123807	0.170640983136296	3.98900886621558e-05	0.0183442936763772	M24_vs_Baseline_in_celltype_cd3
FBRSL1	-0.925722454055363	0.22710173688887	4.57686790665853e-05	0.0203899465241637	M24_vs_Baseline_in_celltype_cd3
PPP1R12C	-0.665306364740901	0.163550506263573	4.74396507675492e-05	0.0204939291315813	M24_vs_Baseline_in_celltype_cd3
DHX34	-0.82450085230071	0.203752501562592	5.19713088954385e-05	0.0217912641062756	M24_vs_Baseline_in_celltype_cd3
MTA1	-0.994201482237223	0.247510353550648	5.89918350246394e-05	0.024028217146036	M24_vs_Baseline_in_celltype_cd3
DCAF15	-0.882328292932343	0.220090633106786	6.09940800502684e-05	0.0241536556999063	M24_vs_Baseline_in_celltype_cd3
PELP1	-0.85130244032048	0.213054050754039	6.45003464491048e-05	0.0248518091615794	M24_vs_Baseline_in_celltype_cd3
P2RY11	-1.24579937665363	0.312777372683293	6.80442522809165e-05	0.0255273384346512	M24_vs_Baseline_in_celltype_cd3
ENGASE	-0.864898593476267	0.217510916394951	6.99823757384331e-05	0.0255812499622334	M24_vs_Baseline_in_celltype_cd3
ATXN7L3	-0.782457249626989	0.197479634423063	7.42568672815435e-05	0.0264651474991421	M24_vs_Baseline_in_celltype_cd3
PILRB	-0.648417509992541	0.163996751444837	7.69056826899558e-05	0.0267406685958051	M24_vs_Baseline_in_celltype_cd3
NCLN	-0.886112860849755	0.22544912617539	8.47927456022314e-05	0.0281060009246933	M24_vs_Baseline_in_celltype_cd3
PNPLA2	-0.629293871250548	0.160206957154845	8.56531139681056e-05	0.0281060009246933	M24_vs_Baseline_in_celltype_cd3
INTS1	-0.938690960558234	0.23915983759474	8.67469164342385e-05	0.0281060009246933	M24_vs_Baseline_in_celltype_cd3
ZBTB4	-1.0173657809133	0.259869019170373	9.04351105167449e-05	0.0286498430117048	M24_vs_Baseline_in_celltype_cd3
CNN3	-0.617008154083801	0.15815653511263	9.56973293861751e-05	0.0296578506028111	M24_vs_Baseline_in_celltype_cd3
SF3A2	-0.924678172143328	0.237631782348744	9.97403578518691e-05	0.030253160458218	M24_vs_Baseline_in_celltype_cd3
ARHGAP4	-0.73829613412355	0.190161463835773	0.000103400875637967	0.0307100600644763	M24_vs_Baseline_in_celltype_cd3
XRCC3	-0.848596136257934	0.219396004052013	0.000109788290294629	0.0319416707436781	M24_vs_Baseline_in_celltype_cd3
MAFK	-0.783394688565018	0.202965923767068	0.000113510032114546	0.0320783798166429	M24_vs_Baseline_in_celltype_cd3
BAP1	-0.832184137090443	0.215854227253737	0.000115584873642803	0.0320783798166429	M24_vs_Baseline_in_celltype_cd3
DNAJB2	-0.808432170005219	0.209856458880302	0.000117008680588204	0.0320783798166429	M24_vs_Baseline_in_celltype_cd3
FBRS	-0.710283164106126	0.185951349869721	0.000133600122018773	0.0359359120660307	M24_vs_Baseline_in_celltype_cd3
KCNQ1	-0.995841509454141	0.262423469019757	0.00014776948761168	0.0383566918275023	M24_vs_Baseline_in_celltype_cd3
ARFGAP1	-0.853230034442579	0.225037219862566	0.000149736355721332	0.0383566918275023	M24_vs_Baseline_in_celltype_cd3
D2HGDH	-0.75938460171569	0.200367452217119	0.000150671628952029	0.0383566918275023	M24_vs_Baseline_in_celltype_cd3
LRSAM1	-0.695136471678766	0.183772389569178	0.000155201999503678	0.0388168369284988	M24_vs_Baseline_in_celltype_cd3
RBM11	-0.840500468219836	0.222593322605528	0.000159401231449486	0.0391797233714462	M24_vs_Baseline_in_celltype_cd3
MYO9B	-0.830486254811208	0.220326241913787	0.000163674621872	0.0395482272780886	M24_vs_Baseline_in_celltype_cd3
LINGO3	-1.18479662157791	0.316084383747918	0.000177997877766496	0.0402654344668375	M24_vs_Baseline_in_celltype_cd3
MAPK8IP3	-0.80058637802958	0.213673841805249	0.000179127395154424	0.0402654344668375	M24_vs_Baseline_in_celltype_cd3
POLRMT	-0.955633782935915	0.25537935243292	0.000182549433983756	0.0402654344668375	M24_vs_Baseline_in_celltype_cd3
HDAC5	-0.580165842629425	0.155072308136533	0.000183099887623221	0.0402654344668375	M24_vs_Baseline_in_celltype_cd3
TNK2	-0.74060592962341	0.198129135266319	0.00018549284319718	0.0402654344668375	M24_vs_Baseline_in_celltype_cd3
CPT1B	-0.933231731300675	0.249788447725927	0.000186904957774062	0.0402654344668375	M24_vs_Baseline_in_celltype_cd3
PHF2	-0.875298078961619	0.234325230026111	0.000187418270067015	0.0402654344668375	M24_vs_Baseline_in_celltype_cd3
ZBTB7A	-0.801059323510336	0.214647362554438	0.00018998178545205	0.0402654344668375	M24_vs_Baseline_in_celltype_cd3
PTOV1	-0.723330391216108	0.193998781112256	0.000192599527030963	0.0402654344668375	M24_vs_Baseline_in_celltype_cd3
CSNK2A2	-0.59064645996002	0.158539267302625	0.000194887414296562	0.0402654344668375	M24_vs_Baseline_in_celltype_cd3
MKNK2	-0.800778165188013	0.215383407106263	0.000200870267748106	0.0409086648145285	M24_vs_Baseline_in_celltype_cd3
RFNG	-0.93515957126956	0.252115219563803	0.000207870212554544	0.0417379964813744	M24_vs_Baseline_in_celltype_cd3
FAM13A	0.793265138420373	0.214095534582487	0.000211230368323276	0.0418236129280086	M24_vs_Baseline_in_celltype_cd3
ZFPM1	-1.11538421725011	0.301644685657039	0.000217582633668297	0.0424912058297978	M24_vs_Baseline_in_celltype_cd3
BAG6	-0.658830960885017	0.179391029667761	0.000240097949949625	0.0437437350457891	M24_vs_Baseline_in_celltype_cd3
NBEAL2	-0.779996511110453	0.212413834863711	0.000240602443065902	0.0437437350457891	M24_vs_Baseline_in_celltype_cd3
VPS9D1	-0.795282879068937	0.216610221887853	0.000241137833464819	0.0437437350457891	M24_vs_Baseline_in_celltype_cd3
PACS2	-0.688610516010981	0.187749225660449	0.000244728434457364	0.0437437350457891	M24_vs_Baseline_in_celltype_cd3
LINC01551	-0.766431768113452	0.20898871561317	0.000245090977208325	0.0437437350457891	M24_vs_Baseline_in_celltype_cd3
MAN2C1	-0.916279397245826	0.250050732609502	0.000247944284628474	0.0437437350457891	M24_vs_Baseline_in_celltype_cd3
TEPSIN	-0.932721437030596	0.254592628309793	0.000248710763914157	0.0437437350457891	M24_vs_Baseline_in_celltype_cd3
TMC8	-0.95076571259367	0.259727598510507	0.000251599363320758	0.0437437350457891	M24_vs_Baseline_in_celltype_cd3
PCNX3	-0.626268339358099	0.171082906333461	0.000251612392940145	0.0437437350457891	M24_vs_Baseline_in_celltype_cd3
MINK1	-0.811266651079342	0.222581976529964	0.000267600461729641	0.0459627973785273	M24_vs_Baseline_in_celltype_cd3
CCDC88B	-0.677164709022609	0.186275155457966	0.000277665217964341	0.0468969409219031	M24_vs_Baseline_in_celltype_cd3
CAPS	-1.09206078067936	0.300554617978114	0.000279618404767239	0.0468969409219031	M24_vs_Baseline_in_celltype_cd3
PIGQ	-0.592783063331964	0.163294046365919	0.000283248624377713	0.0469533998735893	M24_vs_Baseline_in_celltype_cd3
CD81	-0.820881479239587	0.226739485595412	0.000294178782388658	0.047775776359032	M24_vs_Baseline_in_celltype_cd3
FOXK1	-0.781772843821859	0.21597554273638	0.000294912199747111	0.047775776359032	M24_vs_Baseline_in_celltype_cd3
SH2B1	-0.712267520949674	0.197830982829833	0.000317747467546971	0.0496681967007756	M24_vs_Baseline_in_celltype_cd3
ATP2A3	-0.978265027754857	0.271829873445442	0.000319672285867024	0.0496681967007756	M24_vs_Baseline_in_celltype_cd3
MIR3648-1	-1.35483266111727	0.376539395854463	0.000320529888921952	0.0496681967007756	M24_vs_Baseline_in_celltype_cd3
MIR3648-2	-1.35483266111727	0.376539395854463	0.000320529888921952	0.0496681967007756	M24_vs_Baseline_in_celltype_cd3
DMTN	-0.973144962625852	0.270952869853498	0.000328697617824303	0.050386163867777	M24_vs_Baseline_in_celltype_cd3
FASN	-0.834761420430825	0.233407677578126	0.000348345920429738	0.0528299940600674	M24_vs_Baseline_in_celltype_cd3
GPRASP1	-0.73725206986097	0.206433654249215	0.000355111509535896	0.0530309722279706	M24_vs_Baseline_in_celltype_cd3
TNFRSF13C	-1.00296951276449	0.280951329638405	0.000357110924094078	0.0530309722279706	M24_vs_Baseline_in_celltype_cd3
RAB43	-1.09768439175517	0.307857443095436	0.00036307915101763	0.0533614059474983	M24_vs_Baseline_in_celltype_cd3
ADGRL1	-0.832618777899281	0.233711519872662	0.000367211235277098	0.0534179935725542	M24_vs_Baseline_in_celltype_cd3
INPP5A	-0.851041870008271	0.239071047226469	0.000371156514987307	0.0534465381581722	M24_vs_Baseline_in_celltype_cd3
ANAPC2	-0.779037324172695	0.219257326013535	0.000380758529867997	0.0542809360179816	M24_vs_Baseline_in_celltype_cd3
PPARD	-0.90494230772267	0.25493117146246	0.000385594952240285	0.0544261548429455	M24_vs_Baseline_in_celltype_cd3
SKIV2L	-0.791237230145959	0.223239341404401	0.00039358994218479	0.0546759122675471	M24_vs_Baseline_in_celltype_cd3
HDAC10	-1.00029739811515	0.282448584153466	0.000397828225846997	0.0546759122675471	M24_vs_Baseline_in_celltype_cd3
SLC25A28	-0.756749338187945	0.213720881962005	0.000398870291514092	0.0546759122675471	M24_vs_Baseline_in_celltype_cd3
INPPL1	-0.868453312868399	0.246045902488331	0.000416126409877585	0.0564980771353795	M24_vs_Baseline_in_celltype_cd3
APBB3	-0.772497690894458	0.220834076645593	0.000468601255132322	0.0627347536025694	M24_vs_Baseline_in_celltype_cd3
TPM2	-0.721594436652098	0.206468105591744	0.000474161489419194	0.0627347536025694	M24_vs_Baseline_in_celltype_cd3
HNRNPL	-0.565224917394898	0.161755139333224	0.00047526328486795	0.0627347536025694	M24_vs_Baseline_in_celltype_cd3
PRRT3	-0.743619978980281	0.213086531871855	0.000483461956323784	0.0628884779186638	M24_vs_Baseline_in_celltype_cd3
ATP10A	-0.563489015938672	0.16151514847016	0.000485250601224258	0.0628884779186638	M24_vs_Baseline_in_celltype_cd3
IGF1R	-0.658427981266012	0.189207617819078	0.000501557512620957	0.06441625135067	M24_vs_Baseline_in_celltype_cd3
ZNF687	-0.656426004024863	0.188878278122273	0.000510107877099391	0.0649294454993653	M24_vs_Baseline_in_celltype_cd3
USP42	-0.781841933807703	0.225177440508816	0.000516375383700757	0.0651455528321946	M24_vs_Baseline_in_celltype_cd3
CIRBP-AS1	-1.10899209299264	0.320037016913901	0.000529838389505335	0.0662576849191935	M24_vs_Baseline_in_celltype_cd3
EML3	-1.0161278260501	0.293647466975514	0.000539440854086616	0.0668719027465982	M24_vs_Baseline_in_celltype_cd3
KLF2	-0.762280559316108	0.221060481217105	0.000564148795314245	0.0693319416034472	M24_vs_Baseline_in_celltype_cd3
CTRL	-1.33841958421147	0.388729382932385	0.000575166246928148	0.0695678116298624	M24_vs_Baseline_in_celltype_cd3
SPPL2B	-0.991934431900684	0.288122563742199	0.000575827845982307	0.0695678116298624	M24_vs_Baseline_in_celltype_cd3
KIFC2	-0.746841879116467	0.217269889130888	0.000587343894675183	0.0703628114494908	M24_vs_Baseline_in_celltype_cd3
ATXN2L	-0.760963917119716	0.221582629300181	0.000594257514582514	0.0705977927324027	M24_vs_Baseline_in_celltype_cd3
DGKZ	-0.909828270332345	0.265424442767442	0.000608439818070104	0.0716852731108049	M24_vs_Baseline_in_celltype_cd3
USP22	-0.600095967848379	0.175270181220495	0.000617443738234065	0.072051274046972	M24_vs_Baseline_in_celltype_cd3
AK1	-0.694893598956018	0.203067324844349	0.000621654510927158	0.072051274046972	M24_vs_Baseline_in_celltype_cd3
C16orf72	-0.527564553630148	0.154295065703083	0.000628072432326231	0.0722050273213307	M24_vs_Baseline_in_celltype_cd3
UPK3BL1	-0.77136543125872	0.225742277024976	0.000633110859649715	0.0722050273213307	M24_vs_Baseline_in_celltype_cd3
PPP1R9B	-0.98757651339876	0.289224196463775	0.000638825742207374	0.0722785696897486	M24_vs_Baseline_in_celltype_cd3
TAF1C	-0.84643972437313	0.248287471246279	0.000651747865438651	0.0731599808637276	M24_vs_Baseline_in_celltype_cd3
BICDL1	-0.687200587429754	0.202011786666297	0.000669473782251211	0.0745626424982286	M24_vs_Baseline_in_celltype_cd3
TECPR1	-0.74405842983789	0.21934468539982	0.000693368246862649	0.0765245418201398	M24_vs_Baseline_in_celltype_cd3
CUL9	-0.715886437273977	0.21114901230223	0.000697824806160085	0.0765245418201398	M24_vs_Baseline_in_celltype_cd3
AKR1C3	0.752312259712107	0.222886302938999	0.000737303098809555	0.0802365876078551	M24_vs_Baseline_in_celltype_cd3
MEPCE	-0.71527698509425	0.212168456185507	0.000748226998226503	0.0808085158084623	M24_vs_Baseline_in_celltype_cd3
RTEL1-TNFRSF6B	-0.89323669416606	0.265636977120964	0.000772060541276654	0.0824642461880348	M24_vs_Baseline_in_celltype_cd3
JMJD7-PLA2G4B	-0.745742187419393	0.221846237531659	0.000775126893181584	0.0824642461880348	M24_vs_Baseline_in_celltype_cd3
ZNF385A	-1.05067689275561	0.313137794589813	0.000792737871778466	0.083713119259806	M24_vs_Baseline_in_celltype_cd3
MED12L	0.593552009142411	0.177140347898729	0.000805946873050735	0.0843184115072309	M24_vs_Baseline_in_celltype_cd3
DNAJC4	-0.764215538175484	0.228174951403565	0.000810298988249904	0.0843184115072309	M24_vs_Baseline_in_celltype_cd3
IQCN	-0.884173686809336	0.264280198526517	0.000821071502151843	0.0848202560483817	M24_vs_Baseline_in_celltype_cd3
NPIPA9	-0.695465291827184	0.208177271384687	0.00083556652269046	0.0856966643703252	M24_vs_Baseline_in_celltype_cd3
DPP7	-0.614046088250648	0.184171880961264	0.000855781912909144	0.0871430496459483	M24_vs_Baseline_in_celltype_cd3
FLYWCH1	-0.650030493233837	0.195335563733474	0.000875462591045484	0.0885148560137902	M24_vs_Baseline_in_celltype_cd3
PCNT	-0.711312348518344	0.214129547938194	0.000894136090079726	0.0896989239701773	M24_vs_Baseline_in_celltype_cd3
FZR1	-0.814948307006926	0.245697933260646	0.000910316936096548	0.0896989239701773	M24_vs_Baseline_in_celltype_cd3
MIR663A	-1.39496072568253	0.420835723365777	0.000917286177282224	0.0896989239701773	M24_vs_Baseline_in_celltype_cd3
C8orf82	-0.929511257325234	0.280565723509174	0.000923044907065177	0.0896989239701773	M24_vs_Baseline_in_celltype_cd3
RHOT2	-0.694710137147324	0.209715942151485	0.000924250277003477	0.0896989239701773	M24_vs_Baseline_in_celltype_cd3
UBALD2	-1.03356648140913	0.312046732116999	0.000925597301208708	0.0896989239701773	M24_vs_Baseline_in_celltype_cd3
SNHG22	-0.737523049084416	0.222781426199596	0.000931217785324512	0.0896989239701773	M24_vs_Baseline_in_celltype_cd3
IRS2	-0.641494460616717	0.194255492575347	0.000958874432626812	0.0917430463860928	M24_vs_Baseline_in_celltype_cd3
ATN1	-0.764009848008418	0.231657676582291	0.000973718969746305	0.0925422508846888	M24_vs_Baseline_in_celltype_cd3
UAP1L1	-0.542473537556024	0.164578825886841	0.000980259391230466	0.0925468733866326	M24_vs_Baseline_in_celltype_cd3
RGL2	-0.843147006194717	0.255964914377598	0.00098774450331362	0.0926400371002564	M24_vs_Baseline_in_celltype_cd3
EP400	-0.592378757973422	0.180081282354706	0.00100362824242542	0.0935145374118744	M24_vs_Baseline_in_celltype_cd3
TRGC1	1.06493220715699	0.325215850719293	0.00105834275150359	0.0979723004249037	M24_vs_Baseline_in_celltype_cd3
SF1	-0.65258686313141	0.199450034175376	0.00106815426662502	0.0982426272581053	M24_vs_Baseline_in_celltype_cd3
HSF1	-0.657535747944549	0.201330710398171	0.00109098057539652	0.099698840274697	M24_vs_Baseline_in_celltype_cd3
CDK5RAP3	-0.622266752762335	0.190725600110843	0.00110384169455257	0.0997987720401072	M24_vs_Baseline_in_celltype_cd3
ZCCHC3	-0.717186231452038	0.219857155209648	0.00110607505487773	0.0997987720401072	M24_vs_Baseline_in_celltype_cd3
NEDD9	1.56556629138797	0.227863278489754	6.3915022573293e-12	1.81199088995286e-08	M12_vs_Baseline_in_celltype_cd19
IGHD	1.90380096297792	0.306167992912485	5.03024823769381e-10	7.13037687693098e-07	M12_vs_Baseline_in_celltype_cd19
MS4A1	1.25357766883796	0.22953471222563	4.72431521183283e-08	4.09675718938974e-05	M12_vs_Baseline_in_celltype_cd19
LCP1	1.30270195490526	0.240108636034581	5.78025705734003e-08	4.09675718938974e-05	M12_vs_Baseline_in_celltype_cd19
ALOX5	1.18206294348158	0.223589008537908	1.24497197453928e-07	7.05899109563769e-05	M12_vs_Baseline_in_celltype_cd19
JUNB	1.66888826881483	0.321292284238522	2.05492383972928e-07	9.70951514272084e-05	M12_vs_Baseline_in_celltype_cd19
SRSF6	1.30197799672405	0.267233694617225	1.10441865670389e-06	0.000447289555965077	M12_vs_Baseline_in_celltype_cd19
MMD	0.98159132572726	0.204755681652948	1.63517792967793e-06	0.000549855487253137	M12_vs_Baseline_in_celltype_cd19
DDX5	1.25154150340585	0.261782323953779	1.74557297540679e-06	0.000549855487253137	M12_vs_Baseline_in_celltype_cd19
CAMK2D	0.890316142329077	0.18715150370929	1.96301813613501e-06	0.000556515641594276	M12_vs_Baseline_in_celltype_cd19
MAF1	1.37882390959903	0.294888873373364	2.92894495727342e-06	0.000720522830107316	M12_vs_Baseline_in_celltype_cd19
IER2	1.39286451475574	0.298421835341039	3.04983208511033e-06	0.000720522830107316	M12_vs_Baseline_in_celltype_cd19
CSRNP1	1.27484714296944	0.277016154580845	4.18316845536472e-06	0.000912252505458384	M12_vs_Baseline_in_celltype_cd19
KAT7	0.738161173310872	0.162480227292617	5.54373867274594e-06	0.00112260708123105	M12_vs_Baseline_in_celltype_cd19
BTBD9	1.17523138973554	0.259810812219262	6.08505772594519e-06	0.00115007591020364	M12_vs_Baseline_in_celltype_cd19
BZW1	1.00391850764019	0.223148301717772	6.83108527640007e-06	0.00121038292241214	M12_vs_Baseline_in_celltype_cd19
TXNDC5	1.15225444237689	0.257299235258752	7.52517628914852e-06	0.00121523588879412	M12_vs_Baseline_in_celltype_cd19
NEIL1	1.17353720167353	0.262364765911975	7.71578342091507e-06	0.00121523588879412	M12_vs_Baseline_in_celltype_cd19
HNRNPA0	1.11950042370039	0.252168077763632	9.01677118850121e-06	0.00129987316121234	M12_vs_Baseline_in_celltype_cd19
MFSD14A	1.69484406060898	0.382077163694476	9.17018103148032e-06	0.00129987316121234	M12_vs_Baseline_in_celltype_cd19
HSPA5	1.257047624918	0.285410060068794	1.06098392458879e-05	0.00143232829819487	M12_vs_Baseline_in_celltype_cd19
MAPRE1	1.08081573236343	0.246113320021878	1.12552216489798e-05	0.00145038878976625	M12_vs_Baseline_in_celltype_cd19
TLE5	1.13940174264545	0.260685905489934	1.23801307096186e-05	0.00152598567659864	M12_vs_Baseline_in_celltype_cd19
CLDND1	0.944497550096449	0.217087277763307	1.35658200227627e-05	0.00160246249018885	M12_vs_Baseline_in_celltype_cd19
LDB1	1.14814314884981	0.267562139222995	1.77768518137177e-05	0.00201589499567558	M12_vs_Baseline_in_celltype_cd19
RUBCNL	1.06549164749927	0.248918721952906	1.86490524085528e-05	0.00203346398377873	M12_vs_Baseline_in_celltype_cd19
ACADVL	1.07735671157403	0.252790837223282	2.02741220864306e-05	0.00212878281907521	M12_vs_Baseline_in_celltype_cd19
IL4R	0.945311500542264	0.222345904642978	2.12309874976497e-05	0.00214963748413703	M12_vs_Baseline_in_celltype_cd19
LCMT2	1.04772476134647	0.247327767763547	2.27355288933393e-05	0.00222259394526265	M12_vs_Baseline_in_celltype_cd19
EIF4G2	1.12061359343692	0.265376024537224	2.41351634733817e-05	0.00228077294823457	M12_vs_Baseline_in_celltype_cd19
ORMDL1	1.08491732594065	0.257469835189436	2.51148834712941e-05	0.00229679660132641	M12_vs_Baseline_in_celltype_cd19
FGF23	1.2354631844491	0.29414692669993	2.66730315578186e-05	0.00236306388957549	M12_vs_Baseline_in_celltype_cd19
PPP1CA	1.39205711694604	0.334428734620462	3.14792413047755e-05	0.00266471995416121	M12_vs_Baseline_in_celltype_cd19
GLUL	1.24455320674866	0.299240009370558	3.19578407200991e-05	0.00266471995416121	M12_vs_Baseline_in_celltype_cd19
LTB	1.37270406671402	0.330855796335735	3.34004141195967e-05	0.00270543354368733	M12_vs_Baseline_in_celltype_cd19
PDIA3	1.16409297722003	0.281099844188601	3.45481199190555e-05	0.00272066444362562	M12_vs_Baseline_in_celltype_cd19
IFRD1	0.862122356304739	0.210062408654857	4.05848217532879e-05	0.00310967485596138	M12_vs_Baseline_in_celltype_cd19
PSAP	1.30596287978219	0.320942002793422	4.71838724354475e-05	0.00352016521985509	M12_vs_Baseline_in_celltype_cd19
IGHM	1.42761020553329	0.352354316184616	5.0861505478551e-05	0.00364985700399349	M12_vs_Baseline_in_celltype_cd19
RASSF5	1.28340168475421	0.316988987124128	5.14971005854461e-05	0.00364985700399349	M12_vs_Baseline_in_celltype_cd19
DUSP1	1.36403001648619	0.338197764254029	5.50149362244644e-05	0.0038040815657648	M12_vs_Baseline_in_celltype_cd19
BTG2	1.28312436757961	0.319319159951172	5.86162730444713e-05	0.00395659843050181	M12_vs_Baseline_in_celltype_cd19
FCER2	1.05540842458484	0.263345262454645	6.13133121076089e-05	0.00404240092616445	M12_vs_Baseline_in_celltype_cd19
TBC1D10C	0.959256098985077	0.241537183859226	7.14324595582142e-05	0.00456161481982778	M12_vs_Baseline_in_celltype_cd19
ACTB	1.28028022430841	0.322632070388277	7.24065844417107e-05	0.00456161481982778	M12_vs_Baseline_in_celltype_cd19
CD19	0.884748561465104	0.22804182509426	0.000104557678157536	0.00644393516470902	M12_vs_Baseline_in_celltype_cd19
ZBTB1	0.936716018217715	0.241806352673377	0.000107139408461209	0.00646255793590482	M12_vs_Baseline_in_celltype_cd19
ING3	0.963919666588856	0.249705544247714	0.000113282514447365	0.00669074850954752	M12_vs_Baseline_in_celltype_cd19
TAPBP	0.815744213194573	0.213310864371191	0.000131195374923429	0.00759058954914124	M12_vs_Baseline_in_celltype_cd19
HLA-DMA	1.31562861057058	0.344758665365314	0.000135585433050701	0.00768769405397473	M12_vs_Baseline_in_celltype_cd19
TNFAIP3	1.10748543082928	0.292594611913778	0.000153677265911951	0.00854264801687021	M12_vs_Baseline_in_celltype_cd19
PTGER4	0.923633573837169	0.244486653661354	0.000158188962789073	0.00858830554043776	M12_vs_Baseline_in_celltype_cd19
RBBP6	1.00678508347803	0.266758456476513	0.000160557387528466	0.00858830554043776	M12_vs_Baseline_in_celltype_cd19
TLE1	1.12320330436681	0.298201831720869	0.000165494071570235	0.00868843875743736	M12_vs_Baseline_in_celltype_cd19
IRF2BP2	1.07323667045562	0.285299821122828	0.000168704844788361	0.0086959679086364	M12_vs_Baseline_in_celltype_cd19
PLEK	0.975937649486566	0.261322630949378	0.000188007623190748	0.00941053110428239	M12_vs_Baseline_in_celltype_cd19
CD37	0.865578175195677	0.231914272506967	0.000189724598144904	0.00941053110428239	M12_vs_Baseline_in_celltype_cd19
CD52	1.43673854083325	0.385326430218257	0.000192525856807188	0.00941053110428239	M12_vs_Baseline_in_celltype_cd19
HNRNPM	1.00520649636099	0.270147334507796	0.000198469580008758	0.00945473460837041	M12_vs_Baseline_in_celltype_cd19
NR3C1	1.04596280715931	0.281256724988697	0.000200100203351755	0.00945473460837041	M12_vs_Baseline_in_celltype_cd19
SASH3	1.25753419956797	0.338709914534822	0.000205045783741365	0.0095295868345372	M12_vs_Baseline_in_celltype_cd19
PAN3	0.868443267449185	0.234750290258751	0.000216080596632224	0.00976044505320999	M12_vs_Baseline_in_celltype_cd19
HLA-DPA1	1.07051300872754	0.289654915238048	0.000219176495501111	0.00976044505320999	M12_vs_Baseline_in_celltype_cd19
COPS3	1.12371725574256	0.304161558035694	0.000220341616721495	0.00976044505320999	M12_vs_Baseline_in_celltype_cd19
TMBIM6	1.05082370828359	0.286209479213423	0.000241112597594916	0.0105155263020517	M12_vs_Baseline_in_celltype_cd19
SMC3	0.923455861947279	0.251785219181805	0.000244805903328189	0.0105155263020517	M12_vs_Baseline_in_celltype_cd19
C9orf72	0.639534870975891	0.175381013717305	0.000265789287474839	0.0110715569561951	M12_vs_Baseline_in_celltype_cd19
RNF139	1.02792224040397	0.282136440272527	0.000269110874007884	0.0110715569561951	M12_vs_Baseline_in_celltype_cd19
MORF4L2	0.962124619750254	0.264101427317765	0.000269466465600515	0.0110715569561951	M12_vs_Baseline_in_celltype_cd19
NUP88	0.790808445802555	0.217641788941281	0.000279567551107167	0.011227347538367	M12_vs_Baseline_in_celltype_cd19
N4BP2L1	0.719326322814976	0.198049680138752	0.00028117872141942	0.011227347538367	M12_vs_Baseline_in_celltype_cd19
SF3B1	0.817797822960352	0.225655793979469	0.00028997606715848	0.0114178076443652	M12_vs_Baseline_in_celltype_cd19
SRSF5	1.05340641095049	0.29213058568918	0.000311020708384483	0.0120481698108098	M12_vs_Baseline_in_celltype_cd19
CFL1	1.18281147132451	0.328316304842606	0.000314979423977944	0.0120481698108098	M12_vs_Baseline_in_celltype_cd19
RNF138	0.970569108212935	0.269822382562966	0.000321825975229354	0.0120481698108098	M12_vs_Baseline_in_celltype_cd19
ARGLU1	0.877698974435437	0.244067534642725	0.000322984446427353	0.0120481698108098	M12_vs_Baseline_in_celltype_cd19
HHEX	1.20467069705435	0.336386227990519	0.000342002825760364	0.012591922221177	M12_vs_Baseline_in_celltype_cd19
PTP4A2	0.741951348275092	0.208343843844325	0.000369182293948487	0.0134183564531277	M12_vs_Baseline_in_celltype_cd19
PNRC1	1.14546638533084	0.322787015313403	0.000387173837306912	0.0138468060758175	M12_vs_Baseline_in_celltype_cd19
HLA-DOB	1.03936672084759	0.293088038577895	0.000390738795790265	0.0138468060758175	M12_vs_Baseline_in_celltype_cd19
ALKBH5	1.06814691970686	0.303131575415179	0.000425554199362487	0.014894396977687	M12_vs_Baseline_in_celltype_cd19
LSP1	0.837049444857186	0.238130106530129	0.000439600192324874	0.0151983725029392	M12_vs_Baseline_in_celltype_cd19
SH3BGRL3	1.34037287795186	0.381691181178939	0.000445303159837039	0.0152100537125061	M12_vs_Baseline_in_celltype_cd19
EIF4H	1.0990770396601	0.31374670328652	0.00045992651106815	0.0154370442615747	M12_vs_Baseline_in_celltype_cd19
DAZAP2	1.13686827536692	0.324690616200585	0.000462839069571022	0.0154370442615747	M12_vs_Baseline_in_celltype_cd19
FOXP1	0.947235850829397	0.271172081614124	0.000477417003310872	0.0157381070277479	M12_vs_Baseline_in_celltype_cd19
C6orf62	0.922595640629511	0.265245476396246	0.000504659491063995	0.0164449385881198	M12_vs_Baseline_in_celltype_cd19
SRSF3	0.843505198315887	0.243364290194958	0.000528226397273406	0.0170172935939785	M12_vs_Baseline_in_celltype_cd19
IDI1	1.0930592981844	0.316867042800283	0.000561452223440705	0.0178844612747685	M12_vs_Baseline_in_celltype_cd19
PRKCB	0.829455963274187	0.240872209856043	0.000574126323463308	0.0180849791890942	M12_vs_Baseline_in_celltype_cd19
ZC3H12A	0.97926190093893	0.28475862168876	0.000584041452225896	0.0181476504450552	M12_vs_Baseline_in_celltype_cd19
ARHGDIB	1.23992814745064	0.360793766115285	0.000588918462414488	0.0181476504450552	M12_vs_Baseline_in_celltype_cd19
DNAJB11	0.726426465209427	0.212397252481956	0.000625909458837458	0.0190273876781307	M12_vs_Baseline_in_celltype_cd19
FOS	1.32718871892441	0.388378388700762	0.000632555644831458	0.0190273876781307	M12_vs_Baseline_in_celltype_cd19
BCL7B	1.07432227286145	0.31458066579263	0.000637602056233656	0.0190273876781307	M12_vs_Baseline_in_celltype_cd19
MSL2	0.94366609088526	0.276573710439561	0.000644910293895213	0.019045007116593	M12_vs_Baseline_in_celltype_cd19
KPNA2	1.00643085737799	0.295728076830933	0.000665940355939077	0.019463308341106	M12_vs_Baseline_in_celltype_cd19
CHRAC1	0.930708465680496	0.27458576633004	0.00070020198928227	0.0202558432613799	M12_vs_Baseline_in_celltype_cd19
YTHDF2	0.964489275977599	0.286809043991984	0.000771486179929374	0.0220353990797892	M12_vs_Baseline_in_celltype_cd19
DUSP5	0.881293396256812	0.262245846017523	0.000777841010666687	0.0220353990797892	M12_vs_Baseline_in_celltype_cd19
ADIPOR1	1.05021505055522	0.312748499738236	0.000785035381678555	0.0220353990797892	M12_vs_Baseline_in_celltype_cd19
SLTM	0.671637284206179	0.20076655503588	0.000821745321154851	0.0225719840413515	M12_vs_Baseline_in_celltype_cd19
TMEM123	1.24845343981581	0.373402438944354	0.000827427605796605	0.0225719840413515	M12_vs_Baseline_in_celltype_cd19
HIF1A	1.017078697747	0.30453584087283	0.000838487598369514	0.0225719840413515	M12_vs_Baseline_in_celltype_cd19
P4HB	0.740321285649473	0.221686988487756	0.00083932639293442	0.0225719840413515	M12_vs_Baseline_in_celltype_cd19
PAIP2	1.00775099089752	0.301906320762882	0.000843961308071697	0.0225719840413515	M12_vs_Baseline_in_celltype_cd19
PTPRA	0.707508502363285	0.21240610422013	0.000865583597330956	0.0226887502580247	M12_vs_Baseline_in_celltype_cd19
LIMD2	1.12196878210398	0.336851337461505	0.000866112516555634	0.0226887502580247	M12_vs_Baseline_in_celltype_cd19
TRAM1	0.902362644671462	0.271080742878443	0.000872336429673613	0.0226887502580247	M12_vs_Baseline_in_celltype_cd19
H1-10	1.12285053842545	0.338154772378853	0.000898491085382327	0.0231565657005354	M12_vs_Baseline_in_celltype_cd19
KANSL2	0.936198447376046	0.282572905989342	0.000922608005315728	0.0235639071627936	M12_vs_Baseline_in_celltype_cd19
ZNF281	0.834070745974329	0.25226759069491	0.000945389374613825	0.0238598943347246	M12_vs_Baseline_in_celltype_cd19
STARD7	0.659966902744236	0.199709962359475	0.000951029297997841	0.0238598943347246	M12_vs_Baseline_in_celltype_cd19
PRNP	1.18927888128629	0.360629943511358	0.000974518157670867	0.0242347278683939	M12_vs_Baseline_in_celltype_cd19
ACP1	0.843136808334825	0.25590918662829	0.000985366530381788	0.0242914270750641	M12_vs_Baseline_in_celltype_cd19
GUCD1	0.692097150080946	0.210772093402855	0.00102480090970961	0.0250457808536787	M12_vs_Baseline_in_celltype_cd19
EIF5A	1.29893207117463	0.396233198369657	0.00104470972772215	0.0252594399359547	M12_vs_Baseline_in_celltype_cd19
UBE2J1	0.740975131235828	0.226285010702898	0.00105841087082439	0.0252594399359547	M12_vs_Baseline_in_celltype_cd19
UBE2G1	0.833102358390108	0.254489314116278	0.00106177745526302	0.0252594399359547	M12_vs_Baseline_in_celltype_cd19
RAB5IF	1.06738544284404	0.326251997362766	0.00106918264279173	0.0252594399359547	M12_vs_Baseline_in_celltype_cd19
IGHA1	1.14101894569962	0.34916043514921	0.00108351316330287	0.0253864447765591	M12_vs_Baseline_in_celltype_cd19
ZNF121	0.658238387373981	0.201672063767256	0.0010988813911246	0.0255354815068708	M12_vs_Baseline_in_celltype_cd19
PTPRC	0.593470143272455	0.182274906783529	0.00113030771534006	0.0260522144145453	M12_vs_Baseline_in_celltype_cd19
HLA-DRA	1.23406042001316	0.380915547967533	0.00119646355107874	0.0272784373344204	M12_vs_Baseline_in_celltype_cd19
ZC3H15	1.02950343097022	0.317921999491335	0.00120275296888979	0.0272784373344204	M12_vs_Baseline_in_celltype_cd19
ARHGAP4	0.848553266225259	0.262464525780682	0.00122488651946273	0.0275599466879115	M12_vs_Baseline_in_celltype_cd19
AKAP17A	0.812330644187787	0.251740207120493	0.00125156264683139	0.0277403517138034	M12_vs_Baseline_in_celltype_cd19
ARF1	1.13167177111184	0.350726255907105	0.00125247443363909	0.0277403517138034	M12_vs_Baseline_in_celltype_cd19
PPP1R2	0.704688513667993	0.218743683137986	0.0012750978860822	0.0280225000545972	M12_vs_Baseline_in_celltype_cd19
RIPK2	0.817859860060537	0.254252480310051	0.00129663617183534	0.0282766426704092	M12_vs_Baseline_in_celltype_cd19
CALM3	0.818291195857952	0.254965906714192	0.00133005746563008	0.0285762072525864	M12_vs_Baseline_in_celltype_cd19
HLA-DMB	0.869253386322121	0.271107502579814	0.00134451318933787	0.0285762072525864	M12_vs_Baseline_in_celltype_cd19
FBXO7	0.765551648682023	0.238833450031344	0.00134884895521022	0.0285762072525864	M12_vs_Baseline_in_celltype_cd19
COQ10B	0.646085205161355	0.201587547904405	0.00135069198301467	0.0285762072525864	M12_vs_Baseline_in_celltype_cd19
CD164	0.718637072339935	0.224392393661522	0.00136197236799419	0.0285880172941821	M12_vs_Baseline_in_celltype_cd19
CBX3	0.759871399649886	0.237415303237027	0.00137141811358334	0.0285880172941821	M12_vs_Baseline_in_celltype_cd19
UFM1	0.775748988054944	0.243971478057084	0.00147442442465792	0.0299621899033514	M12_vs_Baseline_in_celltype_cd19
BTG1	1.1105181657475	0.349346754005419	0.001478646214004	0.0299621899033514	M12_vs_Baseline_in_celltype_cd19
EIF1AX	0.737580230804481	0.232133839307691	0.00148605966913331	0.0299621899033514	M12_vs_Baseline_in_celltype_cd19
PJA2	0.867233693110603	0.272999054291028	0.00148965559318617	0.0299621899033514	M12_vs_Baseline_in_celltype_cd19
MLF2	0.883273608521106	0.2780572932725	0.00149018298990214	0.0299621899033514	M12_vs_Baseline_in_celltype_cd19
CHMP7	0.773884624466773	0.243892146341517	0.0015084089935346	0.030115066877962	M12_vs_Baseline_in_celltype_cd19
YWHAQ	0.752185587712669	0.237426805742208	0.00153452683751682	0.0304222628276936	M12_vs_Baseline_in_celltype_cd19
LAPTM4A	1.30156758614249	0.411222208781439	0.00155019069739182	0.0305193793549015	M12_vs_Baseline_in_celltype_cd19
STMP1	0.64443720526755	0.20379153824813	0.00156561921022716	0.0306105549034069	M12_vs_Baseline_in_celltype_cd19
SUMO1	0.916086603257534	0.289949407887572	0.00158056095792888	0.0306910295597834	M12_vs_Baseline_in_celltype_cd19
YWHAZ	0.804504769336041	0.256423906152801	0.00170452487269276	0.0328729796876461	M12_vs_Baseline_in_celltype_cd19
PLCL2	0.622405529898815	0.198854666654392	0.00174834963669678	0.0334903460813201	M12_vs_Baseline_in_celltype_cd19
HIP1R	0.880513078894908	0.281507757053584	0.00176092064589496	0.0335047653094778	M12_vs_Baseline_in_celltype_cd19
PNISR	0.676793908204637	0.216520588123965	0.00177339218411132	0.0335171122797039	M12_vs_Baseline_in_celltype_cd19
RBM39	0.839379720997043	0.268901538807852	0.00179924140527124	0.0336265019656636	M12_vs_Baseline_in_celltype_cd19
TRA2A	0.856788844289716	0.2745817332491	0.00180641333971502	0.0336265019656636	M12_vs_Baseline_in_celltype_cd19
CNPPD1	1.18507624993344	0.379955968236358	0.00181476359814693	0.0336265019656636	M12_vs_Baseline_in_celltype_cd19
RAB30	0.762877066151645	0.244835015960023	0.00183395523497019	0.0337614486437694	M12_vs_Baseline_in_celltype_cd19
EEF2	0.970535046998941	0.312344789572131	0.0018883315393667	0.0344914117579657	M12_vs_Baseline_in_celltype_cd19
CCNL1	0.810757864882076	0.261192430586635	0.00190882420692459	0.0344914117579657	M12_vs_Baseline_in_celltype_cd19
PIM2	0.974549427529089	0.313979349088156	0.00191010640070568	0.0344914117579657	M12_vs_Baseline_in_celltype_cd19
CD79B	1.21450732611129	0.392081621231658	0.00195102459088485	0.0348236981242893	M12_vs_Baseline_in_celltype_cd19
GPBP1	0.892000179542719	0.288070433809121	0.00195842604908559	0.0348236981242893	M12_vs_Baseline_in_celltype_cd19
CNOT7	0.564067322782632	0.182226557229192	0.00196535862429852	0.0348236981242893	M12_vs_Baseline_in_celltype_cd19
MOAP1	0.70949274648647	0.229358488283031	0.00197891187970312	0.0348460570121636	M12_vs_Baseline_in_celltype_cd19
PIK3CA	1.10931676896313	0.359709551508109	0.00204290061849771	0.0357507608237099	M12_vs_Baseline_in_celltype_cd19
GABARAPL2	0.817865386027057	0.265497881194292	0.00206655542381786	0.0357641852963816	M12_vs_Baseline_in_celltype_cd19
GADD45B	1.19101018787319	0.386671604859529	0.00206889819703936	0.0357641852963816	M12_vs_Baseline_in_celltype_cd19
DDX47	0.817018406413241	0.265703082080327	0.00210551889474649	0.036176642827917	M12_vs_Baseline_in_celltype_cd19
BCCIP	0.870653711927436	0.283752273881116	0.00215238207771816	0.0365781707439366	M12_vs_Baseline_in_celltype_cd19
SNX3	0.822472084280668	0.268559091239496	0.00219469530802351	0.0365781707439366	M12_vs_Baseline_in_celltype_cd19
SRPRA	1.07593088836098	0.351393349764855	0.00219937771261481	0.0365781707439366	M12_vs_Baseline_in_celltype_cd19
RALY	0.776555930966136	0.253677170471412	0.00220453594959286	0.0365781707439366	M12_vs_Baseline_in_celltype_cd19
CORO1A	0.832007600423331	0.271795683499201	0.00220487943732467	0.0365781707439366	M12_vs_Baseline_in_celltype_cd19
COPB1	0.913888593670704	0.29872004900907	0.00221819295131722	0.0365781707439366	M12_vs_Baseline_in_celltype_cd19
DNAJA1	0.905043487739711	0.295842085219485	0.00221920471532878	0.0365781707439366	M12_vs_Baseline_in_celltype_cd19
LUC7L3	0.620858321218051	0.203477027807454	0.00227894319980044	0.0370258250933279	M12_vs_Baseline_in_celltype_cd19
RBM17	0.894488288949576	0.293524380157643	0.00230824840052643	0.0370258250933279	M12_vs_Baseline_in_celltype_cd19
ANKRD10	0.71706108052257	0.235364042346078	0.00231442242989064	0.0370258250933279	M12_vs_Baseline_in_celltype_cd19
RHOH	0.727970232959877	0.23904077364306	0.00232385710917996	0.0370258250933279	M12_vs_Baseline_in_celltype_cd19
HSP90AB1	1.00067369588185	0.328605909959562	0.00232518617779312	0.0370258250933279	M12_vs_Baseline_in_celltype_cd19
OGA	0.764157568375679	0.251066611377212	0.00233730983516555	0.0370258250933279	M12_vs_Baseline_in_celltype_cd19
GTF3A	0.956692381917626	0.314365666241497	0.00234040118756407	0.0370258250933279	M12_vs_Baseline_in_celltype_cd19
STRAP	1.06058064012205	0.348744021038074	0.00235681415275156	0.0370258250933279	M12_vs_Baseline_in_celltype_cd19
MZB1	0.743361770537037	0.24454219982849	0.00236727612080555	0.0370258250933279	M12_vs_Baseline_in_celltype_cd19
EAPP	1.19613484510803	0.393649395324521	0.0023769665492013	0.0370258250933279	M12_vs_Baseline_in_celltype_cd19
PPP2CA	0.683816661495849	0.225347253203132	0.00240933260943599	0.0371926744803909	M12_vs_Baseline_in_celltype_cd19
CLK1	0.763893605401183	0.251783652029343	0.00241391608620527	0.0371926744803909	M12_vs_Baseline_in_celltype_cd19
LBR	0.686997494258338	0.226623951132751	0.00243388210550967	0.0372975987519995	M12_vs_Baseline_in_celltype_cd19
MAP4K4	0.672253959633438	0.222358036955778	0.00250038303237753	0.038110676864464	M12_vs_Baseline_in_celltype_cd19
HLA-E	0.917569220912473	0.304266932176988	0.00256410595991023	0.038747281834433	M12_vs_Baseline_in_celltype_cd19
NOP58	1.13010674851439	0.374848294904266	0.00257116852986321	0.038747281834433	M12_vs_Baseline_in_celltype_cd19
CMTM6	1.14749091222651	0.38079267459596	0.00258315212229553	0.038747281834433	M12_vs_Baseline_in_celltype_cd19
ZNF800	0.771631904018683	0.256755470323057	0.00265303087246641	0.0394184452678477	M12_vs_Baseline_in_celltype_cd19
CDC42SE1	0.798509072441122	0.265725762404913	0.00265570477818656	0.0394184452678477	M12_vs_Baseline_in_celltype_cd19
STK17B	0.780524421709283	0.260143637811583	0.00269661173684905	0.0398171576769117	M12_vs_Baseline_in_celltype_cd19
RHOA	1.07950709967794	0.360633251668157	0.0027591918014749	0.0405300971874681	M12_vs_Baseline_in_celltype_cd19
PSMA3-AS1	0.556776469822052	0.186632610194821	0.0028518128338553	0.0416746875462875	M12_vs_Baseline_in_celltype_cd19
NCL	0.915919514013714	0.307516018560223	0.00289715124342538	0.042120121923646	M12_vs_Baseline_in_celltype_cd19
BNIP3L	0.650075844633696	0.218422515532276	0.0029181503867434	0.04220896095111	M12_vs_Baseline_in_celltype_cd19
STIM2	0.776582515170521	0.261335287143604	0.00296257636263035	0.0424630137208655	M12_vs_Baseline_in_celltype_cd19
ZRANB2	0.707471308785684	0.238233327442176	0.00298132260709988	0.0424630137208655	M12_vs_Baseline_in_celltype_cd19
CSDE1	0.818696010379449	0.275867678698544	0.00300024630682312	0.0424630137208655	M12_vs_Baseline_in_celltype_cd19
DDX27	0.800279429060555	0.269691425762904	0.00300340492948851	0.0424630137208655	M12_vs_Baseline_in_celltype_cd19
SRSF9	1.03478949827007	0.348855408240238	0.00301463360861141	0.0424630137208655	M12_vs_Baseline_in_celltype_cd19
PLEKHF2	0.991453426836394	0.33472282790535	0.00305634703777591	0.0424630137208655	M12_vs_Baseline_in_celltype_cd19
NIPA2	1.0107909427705	0.341286546969848	0.00305938220360811	0.0424630137208655	M12_vs_Baseline_in_celltype_cd19
CD47	0.633605852415986	0.214000604088986	0.00306874345678053	0.0424630137208655	M12_vs_Baseline_in_celltype_cd19
PHIP	0.597790588532645	0.201916127567482	0.00307051774701144	0.0424630137208655	M12_vs_Baseline_in_celltype_cd19
POLE3	0.869325015387465	0.295091157833656	0.00321960140751855	0.0443085921859956	M12_vs_Baseline_in_celltype_cd19
CD79A	1.20640940672111	0.410390109081197	0.00328567362682606	0.0448324931767207	M12_vs_Baseline_in_celltype_cd19
TCIRG1	0.865908181777522	0.294718456269648	0.00330245359642719	0.0448324931767207	M12_vs_Baseline_in_celltype_cd19
SRP9	0.652099806536866	0.221965987516873	0.00330511148992403	0.0448324931767207	M12_vs_Baseline_in_celltype_cd19
PELI1	0.80347140148193	0.274305621994712	0.00339933856222526	0.045891070590041	M12_vs_Baseline_in_celltype_cd19
CSNK1G3	0.682684203121463	0.23339764118114	0.00344474706979363	0.0462836869330092	M12_vs_Baseline_in_celltype_cd19
PNN	0.72977758547468	0.249680901921766	0.00346853549858577	0.0463834817853333	M12_vs_Baseline_in_celltype_cd19
CALM1	1.06855523273943	0.365862728693888	0.0034930734985769	0.0464923162838756	M12_vs_Baseline_in_celltype_cd19
B4GALT1	0.87227149358596	0.299085083470244	0.0035402124305135	0.0468995431799335	M12_vs_Baseline_in_celltype_cd19
TOP2B	0.638426627072993	0.219603072551361	0.00364698140865312	0.0480373883883811	M12_vs_Baseline_in_celltype_cd19
ACTG1	0.879484649135824	0.302637081258234	0.00365999149625761	0.0480373883883811	M12_vs_Baseline_in_celltype_cd19
ARF6	0.934883217015805	0.32226699234596	0.0037202297368169	0.0486030014003499	M12_vs_Baseline_in_celltype_cd19
RIOK1	1.13952999846798	0.393878145549198	0.00381456324010358	0.0491249813119068	M12_vs_Baseline_in_celltype_cd19
AKIRIN1	0.723267966071509	0.250014019611359	0.00381691095816382	0.0491249813119068	M12_vs_Baseline_in_celltype_cd19
ATP5F1B	1.15674809381814	0.399997172408797	0.00382931167921877	0.0491249813119068	M12_vs_Baseline_in_celltype_cd19
RAB14	0.829720807823191	0.287212770404343	0.00386626942963238	0.0491249813119068	M12_vs_Baseline_in_celltype_cd19
BCAS2	1.06500649200405	0.368779752163233	0.003877982555217	0.0491249813119068	M12_vs_Baseline_in_celltype_cd19
TAX1BP1	0.727360043370083	0.251994339294468	0.00389658954249299	0.0491249813119068	M12_vs_Baseline_in_celltype_cd19
ETF1	0.804215048298431	0.278718758978497	0.00390916892328395	0.0491249813119068	M12_vs_Baseline_in_celltype_cd19
RSL24D1	0.802795981900887	0.278235191561678	0.00391023048867305	0.0491249813119068	M12_vs_Baseline_in_celltype_cd19
ITM2B	0.704131475328091	0.244079971903809	0.00391613607636365	0.0491249813119068	M12_vs_Baseline_in_celltype_cd19
PAIP1	0.772553417566863	0.267985643647425	0.00394137048847467	0.0492237239419634	M12_vs_Baseline_in_celltype_cd19
HMGN2	0.769536890833036	0.267462596734045	0.00401252078799434	0.0498925282191402	M12_vs_Baseline_in_celltype_cd19
CAPZA1	0.872300243416536	0.303350316597291	0.00403319036320082	0.0499305444527263	M12_vs_Baseline_in_celltype_cd19
HSP90B1	1.01148094998041	0.352166220017097	0.00407664708216653	0.050026168821917	M12_vs_Baseline_in_celltype_cd19
PDIA6	0.813110032825983	0.283778030458086	0.00416610442866799	0.050026168821917	M12_vs_Baseline_in_celltype_cd19
TMSB10	1.17885637595732	0.411755366453738	0.00419648112935288	0.050026168821917	M12_vs_Baseline_in_celltype_cd19
UQCRFS1	1.0531681404201	0.367935632317329	0.00420484907522043	0.050026168821917	M12_vs_Baseline_in_celltype_cd19
H3-3A	0.941178532161085	0.328896940826441	0.00421480020266831	0.050026168821917	M12_vs_Baseline_in_celltype_cd19
SELENOF	1.07719151999781	0.376559049443133	0.00422816438124169	0.050026168821917	M12_vs_Baseline_in_celltype_cd19
GNA13	1.01991450070309	0.356617937305905	0.00423688958376435	0.050026168821917	M12_vs_Baseline_in_celltype_cd19
CD53	0.691524685721885	0.241804747380324	0.00423844863423682	0.050026168821917	M12_vs_Baseline_in_celltype_cd19
MAP3K8	0.944971540258859	0.33042895119048	0.00423864468335079	0.050026168821917	M12_vs_Baseline_in_celltype_cd19
LINC00926	0.676166427985823	0.236574390041928	0.00426111327192104	0.050026168821917	M12_vs_Baseline_in_celltype_cd19
BLOC1S2	0.606949179750886	0.212532093619275	0.00429285285723537	0.050026168821917	M12_vs_Baseline_in_celltype_cd19
GGA2	0.710412074737804	0.248839313496436	0.00430499902915092	0.050026168821917	M12_vs_Baseline_in_celltype_cd19
SYPL1	0.823451567755163	0.288583936965728	0.0043251232242679	0.050026168821917	M12_vs_Baseline_in_celltype_cd19
GRK6	0.623208888513418	0.21844313997064	0.00433144801382813	0.050026168821917	M12_vs_Baseline_in_celltype_cd19
MTPN	0.686890457084356	0.240777838242885	0.00433362033074365	0.050026168821917	M12_vs_Baseline_in_celltype_cd19
P2RX5	0.709027662989527	0.248653016896425	0.00435170173019586	0.050026168821917	M12_vs_Baseline_in_celltype_cd19
PLEKHO1	0.771573332201421	0.270595678891643	0.00435287873781907	0.050026168821917	M12_vs_Baseline_in_celltype_cd19
SLC5A6	0.921376825497636	0.323179564091764	0.00435854098730635	0.050026168821917	M12_vs_Baseline_in_celltype_cd19
JCHAIN	1.08769611929379	0.381969105693607	0.0044049928499249	0.0503554626191012	M12_vs_Baseline_in_celltype_cd19
HNRNPL	0.768613667863922	0.270560132782094	0.00449971647649105	0.0512317116901692	M12_vs_Baseline_in_celltype_cd19
PCNP	0.857495945472038	0.302594522731041	0.00459964040134272	0.0516612331758249	M12_vs_Baseline_in_celltype_cd19
TSPYL1	0.477962268363133	0.16873889162483	0.00461775552747912	0.0516612331758249	M12_vs_Baseline_in_celltype_cd19
TMEM243	0.812735123929567	0.286953165014806	0.00462156382315399	0.0516612331758249	M12_vs_Baseline_in_celltype_cd19
IRF9	0.644124306462174	0.227495621178822	0.00463490516417221	0.0516612331758249	M12_vs_Baseline_in_celltype_cd19
FUBP1	0.576821597557104	0.203757756325292	0.0046414549322527	0.0516612331758249	M12_vs_Baseline_in_celltype_cd19
BCL10	0.513649613291011	0.18148720969029	0.0046515299409495	0.0516612331758249	M12_vs_Baseline_in_celltype_cd19
TERF2IP	0.706706300353408	0.249805615691196	0.00466900700033906	0.0516612331758249	M12_vs_Baseline_in_celltype_cd19
IGHV3-23	0.848096468028364	0.299971030871771	0.00469480109987298	0.0516612331758249	M12_vs_Baseline_in_celltype_cd19
SIPA1L1	0.515876211146899	0.182494229076796	0.00470144555885814	0.0516612331758249	M12_vs_Baseline_in_celltype_cd19
IGHG1	0.910555830987235	0.32264959231367	0.00477073392497094	0.0520876921733299	M12_vs_Baseline_in_celltype_cd19
DUS3L	0.991589588456334	0.351415815070186	0.00477700175134595	0.0520876921733299	M12_vs_Baseline_in_celltype_cd19
PTP4A1	1.00054325616901	0.355404206658886	0.00487429026474338	0.0526165561640552	M12_vs_Baseline_in_celltype_cd19
MBNL2	0.636559166236024	0.226178154653558	0.0048866115462304	0.0526165561640552	M12_vs_Baseline_in_celltype_cd19
CWC25	0.740814507570057	0.26327315768653	0.00489501368487477	0.0526165561640552	M12_vs_Baseline_in_celltype_cd19
CYTH1	0.751889630807883	0.267238555854583	0.00489974279622948	0.0526165561640552	M12_vs_Baseline_in_celltype_cd19
CYFIP2	0.593844639793539	0.211427160622937	0.0049735272071637	0.0529985238389559	M12_vs_Baseline_in_celltype_cd19
HSPE1	0.96941030376045	0.345163838224909	0.00497649722039612	0.0529985238389559	M12_vs_Baseline_in_celltype_cd19
IFNGR1	1.03410035500189	0.368323325670558	0.00499139536684347	0.0529985238389559	M12_vs_Baseline_in_celltype_cd19
HLA-DPB1	0.90757393882114	0.324523314298324	0.00516374982580528	0.0546239953587984	M12_vs_Baseline_in_celltype_cd19
RHOT2	0.821687097899575	0.294063576980426	0.00520202741679764	0.0548113552122778	M12_vs_Baseline_in_celltype_cd19
SLC25A6	1.04148356228251	0.372880350971443	0.00522092494294713	0.0548113552122778	M12_vs_Baseline_in_celltype_cd19
TMEM9B	0.845104776311552	0.302695505537329	0.00523946287919833	0.0548113552122778	M12_vs_Baseline_in_celltype_cd19
HNRNPK	0.926468467565183	0.332721226449687	0.00536072344979666	0.0557425850203948	M12_vs_Baseline_in_celltype_cd19
NRAS	0.732069253898081	0.263034759769575	0.00538313483384265	0.0557425850203948	M12_vs_Baseline_in_celltype_cd19
MED23	0.78129531162422	0.280748161534883	0.00538746677093058	0.0557425850203948	M12_vs_Baseline_in_celltype_cd19
CWC15	0.866351049489468	0.311490246278746	0.00541399511768686	0.0558133678496082	M12_vs_Baseline_in_celltype_cd19
CMPK1	0.573442124306871	0.206316617959767	0.00544547730387011	0.0559345223060571	M12_vs_Baseline_in_celltype_cd19
RAB1A	0.838020002457874	0.301886270513179	0.0055041339673571	0.0563329234565248	M12_vs_Baseline_in_celltype_cd19
MYLIP	0.755982282516424	0.27261537479494	0.00555296954235856	0.0566283045057069	M12_vs_Baseline_in_celltype_cd19
ARRDC2	1.14907009765885	0.414593541247963	0.00557887111220337	0.0566885290433568	M12_vs_Baseline_in_celltype_cd19
RRAS2	0.720164993165152	0.260546592057236	0.00570879946480454	0.0574277995467462	M12_vs_Baseline_in_celltype_cd19
PPIA	0.850072151822546	0.307554681926837	0.00571026538687385	0.0574277995467462	M12_vs_Baseline_in_celltype_cd19
BRD2	0.686153291292059	0.248260040475323	0.00571239487554936	0.0574277995467462	M12_vs_Baseline_in_celltype_cd19
EIF5	0.959207586859499	0.347317251176059	0.00574903691286787	0.057591942219012	M12_vs_Baseline_in_celltype_cd19
MTDH	0.615193333958103	0.22309286670893	0.00582334323893685	0.0579527635918068	M12_vs_Baseline_in_celltype_cd19
TENT2	0.677138521777532	0.245665358660002	0.00584512804549049	0.0579527635918068	M12_vs_Baseline_in_celltype_cd19
IER5	0.961162884502242	0.348747630992665	0.00585056039375455	0.0579527635918068	M12_vs_Baseline_in_celltype_cd19
FBXL5	0.655394678111466	0.237881296267596	0.00586682298089896	0.0579527635918068	M12_vs_Baseline_in_celltype_cd19
CXCR4	0.960171797817732	0.348751113234851	0.00590208799775562	0.0580430996346702	M12_vs_Baseline_in_celltype_cd19
PPP4C	0.79857316506095	0.290257226431788	0.00593664609162791	0.0580430996346702	M12_vs_Baseline_in_celltype_cd19
PABPC1	0.696775548360091	0.253260642269256	0.00593738938061883	0.0580430996346702	M12_vs_Baseline_in_celltype_cd19
FAM107B	0.759388596513525	0.276581465543116	0.00603960140983768	0.0588394157968722	M12_vs_Baseline_in_celltype_cd19
TAGLN2	1.01049085271322	0.368413263079966	0.00609142742295934	0.0591410847400333	M12_vs_Baseline_in_celltype_cd19
MBNL1	0.538285216746591	0.196505911773582	0.00615734296083414	0.0595770214811085	M12_vs_Baseline_in_celltype_cd19
EIF3B	0.956549968948099	0.349415036072073	0.00618939505416644	0.0596834523080335	M12_vs_Baseline_in_celltype_cd19
OTUD1	0.675349855757129	0.247329505381102	0.00632254256078314	0.0607607056265091	M12_vs_Baseline_in_celltype_cd19
SIAH2	0.897760551697934	0.328930913154749	0.00634634287041466	0.0607833852622485	M12_vs_Baseline_in_celltype_cd19
OSER1	0.789671057026473	0.289699544751424	0.00641404620688792	0.0612249865202938	M12_vs_Baseline_in_celltype_cd19
IRAK1	0.94405148269892	0.346819287247581	0.00648828305853234	0.0617257801038228	M12_vs_Baseline_in_celltype_cd19
POLR3E	0.772300447482139	0.28437276825873	0.00661152247616975	0.0626878468894356	M12_vs_Baseline_in_celltype_cd19
ARHGEF1	0.591158025767473	0.217787178201573	0.00663991555578484	0.0627472020021667	M12_vs_Baseline_in_celltype_cd19
CCNG2	0.62054131606048	0.229039428202076	0.00674210892417477	0.0634309332644612	M12_vs_Baseline_in_celltype_cd19
CD83	1.05752645393733	0.39052218144859	0.00676939987890636	0.0634309332644612	M12_vs_Baseline_in_celltype_cd19
HNRNPA2B1	0.617182486785272	0.227953660869547	0.00677939075101649	0.0634309332644612	M12_vs_Baseline_in_celltype_cd19
SFPQ	0.823159433033888	0.3043214660445	0.00683247519424549	0.0637173262358091	M12_vs_Baseline_in_celltype_cd19
RIOK3	0.670111360002024	0.24844280152553	0.00699155935200677	0.0649871172555383	M12_vs_Baseline_in_celltype_cd19
LAMTOR5	0.963860431197988	0.357589730980515	0.00702964643797666	0.0649892802037416	M12_vs_Baseline_in_celltype_cd19
PABPN1	0.760354497299789	0.28212918712805	0.0070376398668602	0.0649892802037416	M12_vs_Baseline_in_celltype_cd19
PNPLA8	0.569525335370975	0.211978902973533	0.00721600850524515	0.0663820722158893	M12_vs_Baseline_in_celltype_cd19
GRK2	0.868948044433868	0.32353224578315	0.00723529464363661	0.0663820722158893	M12_vs_Baseline_in_celltype_cd19
SARAF	1.07919842636011	0.402314947688953	0.00730803538920079	0.0668331623496266	M12_vs_Baseline_in_celltype_cd19
PSMD2	0.736641557237173	0.27481315407129	0.0073508350039986	0.0670084155509197	M12_vs_Baseline_in_celltype_cd19
PPP4R3A	0.895515030038252	0.334541610629636	0.00743196757401741	0.0672634423215895	M12_vs_Baseline_in_celltype_cd19
YPEL5	0.933158105188761	0.348606456073827	0.00743236803063298	0.0672634423215895	M12_vs_Baseline_in_celltype_cd19
IGKC	1.15945494336777	0.43327421204388	0.00744998973156229	0.0672634423215895	M12_vs_Baseline_in_celltype_cd19
KBTBD2	0.56299540069898	0.21049356715616	0.00748085945140837	0.0673001111075774	M12_vs_Baseline_in_celltype_cd19
SART1	0.84883573264176	0.317740027972919	0.0075517853921369	0.0673001111075774	M12_vs_Baseline_in_celltype_cd19
IKZF5	0.583770497911684	0.218648935297029	0.00758741444048214	0.0673001111075774	M12_vs_Baseline_in_celltype_cd19
EIF2AK3	0.820652570255719	0.3073910135082	0.00759111152581955	0.0673001111075774	M12_vs_Baseline_in_celltype_cd19
TMEM33	0.490214257513868	0.183652526279764	0.00760211487889095	0.0673001111075774	M12_vs_Baseline_in_celltype_cd19
SLC44A2	0.483289577238852	0.181058473667253	0.00760217849382341	0.0673001111075774	M12_vs_Baseline_in_celltype_cd19
BNIP2	0.680585151633203	0.255272002161616	0.00767328694801573	0.0673001111075774	M12_vs_Baseline_in_celltype_cd19
TSN	0.78512210965516	0.294515911468068	0.00768041346580646	0.0673001111075774	M12_vs_Baseline_in_celltype_cd19
PSMD6	0.816624654931766	0.306454580454565	0.00770457162909951	0.0673001111075774	M12_vs_Baseline_in_celltype_cd19
XPO6	0.640915416862618	0.240526192596933	0.00770710617277981	0.0673001111075774	M12_vs_Baseline_in_celltype_cd19
PNRC2	0.673707799729045	0.252913081689147	0.00772653613088833	0.0673001111075774	M12_vs_Baseline_in_celltype_cd19
AUP1	1.01853092136716	0.382438658044166	0.00773891930196481	0.0673001111075774	M12_vs_Baseline_in_celltype_cd19
GALNT1	0.666899273817712	0.250889753874238	0.00785740043656787	0.0680339417952751	M12_vs_Baseline_in_celltype_cd19
SNW1	0.87313223671417	0.328596007854254	0.00788019845909776	0.0680339417952751	M12_vs_Baseline_in_celltype_cd19
KHDRBS1	0.714459586831466	0.268989638490798	0.00790534739468795	0.0680339417952751	M12_vs_Baseline_in_celltype_cd19
GOLT1B	0.734349829996618	0.276595825201142	0.00793186821317604	0.0680339417952751	M12_vs_Baseline_in_celltype_cd19
BTAF1	0.751415088768336	0.283095979854796	0.00794786027959647	0.0680339417952751	M12_vs_Baseline_in_celltype_cd19
GHITM	0.766993395371984	0.289054844540045	0.00796729053828266	0.0680339417952751	M12_vs_Baseline_in_celltype_cd19
CXXC5	0.529631302347789	0.199736002499601	0.00800979441142262	0.0681914929621115	M12_vs_Baseline_in_celltype_cd19
RPN2	0.665097165774202	0.251043975689537	0.00806526493494348	0.0683844313005745	M12_vs_Baseline_in_celltype_cd19
YWHAB	0.623353349679924	0.235344980107433	0.00808069999495325	0.0683844313005745	M12_vs_Baseline_in_celltype_cd19
COPS8	0.687683310357474	0.260315478213243	0.00824836860858411	0.0695956101349284	M12_vs_Baseline_in_celltype_cd19
EIF1	0.968985341386397	0.368159980251949	0.00848918212487109	0.0714149297448354	M12_vs_Baseline_in_celltype_cd19
IGLL5	1.07693420514724	0.409592087860658	0.00855646964866877	0.0717680220531833	M12_vs_Baseline_in_celltype_cd19
RBM3	0.793308650826836	0.30191375411615	0.00859895043073428	0.0718334338169763	M12_vs_Baseline_in_celltype_cd19
MAPRE2	0.555701603008603	0.21159757631879	0.0086339214346913	0.0718334338169763	M12_vs_Baseline_in_celltype_cd19
TRPC4AP	0.67462011881011	0.256903360104594	0.00864028251555165	0.0718334338169763	M12_vs_Baseline_in_celltype_cd19
RASGRP2	0.707181017737687	0.269628012500088	0.00872098177668578	0.0722923489383163	M12_vs_Baseline_in_celltype_cd19
SELENOK	0.870983251208467	0.332360199342279	0.00877750956120058	0.0725488035160456	M12_vs_Baseline_in_celltype_cd19
BANK1	0.565462326822871	0.215931278735571	0.00882618347192181	0.0727390411130766	M12_vs_Baseline_in_celltype_cd19
PRELID3B	0.725301601427851	0.277191433969909	0.00888080042721883	0.0727409113566907	M12_vs_Baseline_in_celltype_cd19
MAP1LC3B	0.830754341497974	0.317544986950141	0.00889200804912129	0.0727409113566907	M12_vs_Baseline_in_celltype_cd19
FBXO33	0.588302460752115	0.224908458009272	0.00890338491737978	0.0727409113566907	M12_vs_Baseline_in_celltype_cd19
RPS6KA6	0.671930935366406	0.257544886357496	0.0090811027103218	0.0739796729418457	M12_vs_Baseline_in_celltype_cd19
GGNBP2	0.730814144162443	0.280498314757397	0.00917633947389479	0.0745413249526984	M12_vs_Baseline_in_celltype_cd19
TXNIP	0.923447037965666	0.354994930143873	0.00928721710389844	0.0750706479727573	M12_vs_Baseline_in_celltype_cd19
DDX21	0.896312377412725	0.344599155445112	0.00929446117757948	0.0750706479727573	M12_vs_Baseline_in_celltype_cd19
MAX	0.527170026686834	0.203154863536225	0.00946137399993508	0.076179939708791	M12_vs_Baseline_in_celltype_cd19
JARID2	0.747716999644401	0.288244203694612	0.00948554452105933	0.076179939708791	M12_vs_Baseline_in_celltype_cd19
MTCH1	0.778846278325901	0.300634610136614	0.00957881742841449	0.0767117158462008	M12_vs_Baseline_in_celltype_cd19
ADPGK	0.660134790345402	0.255015460992728	0.00963650220899742	0.076956292288754	M12_vs_Baseline_in_celltype_cd19
PUF60	0.847287602961011	0.328141267318588	0.00982062971013257	0.0782064191804097	M12_vs_Baseline_in_celltype_cd19
MXI1	0.766413147537227	0.296963197992609	0.00985615496771039	0.0782694659200531	M12_vs_Baseline_in_celltype_cd19
RACK1	0.701017109632832	0.271786882695326	0.00990037171985628	0.0783812507393847	M12_vs_Baseline_in_celltype_cd19
CCT2	0.833607617134644	0.323302587518701	0.00992552698957288	0.0783812507393847	M12_vs_Baseline_in_celltype_cd19
SRRM1	0.671684822267721	0.260696095618376	0.00998047305477987	0.0785119270508314	M12_vs_Baseline_in_celltype_cd19
R3HDM4	0.778449806495082	0.302217273329397	0.0100009858701494	0.0785119270508314	M12_vs_Baseline_in_celltype_cd19
EWSR1	0.723964746468218	0.281256190044084	0.0100518586286444	0.0785119270508314	M12_vs_Baseline_in_celltype_cd19
CXCR5	0.924237312273762	0.359292070942533	0.0101000684540767	0.0785119270508314	M12_vs_Baseline_in_celltype_cd19
SRP72	0.623686728422817	0.242525817301511	0.0101220931758206	0.0785119270508314	M12_vs_Baseline_in_celltype_cd19
PPP4R3B	0.485888710322361	0.189020360382981	0.010153341064873	0.0785119270508314	M12_vs_Baseline_in_celltype_cd19
TMX4	0.508744573230389	0.198007328019344	0.0101897741586524	0.0785119270508314	M12_vs_Baseline_in_celltype_cd19
ARID4A	0.543815968728745	0.211708054443722	0.0102078715580345	0.0785119270508314	M12_vs_Baseline_in_celltype_cd19
HNRNPD	0.784002811972483	0.305223701830351	0.0102105215741126	0.0785119270508314	M12_vs_Baseline_in_celltype_cd19
TENT5C	0.817992673934598	0.318591516520723	0.0102426484757196	0.0785119270508314	M12_vs_Baseline_in_celltype_cd19
MAPK1IP1L	0.646526235432	0.25186613675225	0.010259921930651	0.0785119270508314	M12_vs_Baseline_in_celltype_cd19
DDX24	0.701788265558725	0.273446567132937	0.0102744003301088	0.0785119270508314	M12_vs_Baseline_in_celltype_cd19
RASSF1	0.663155973610589	0.258986732764196	0.0104497920200943	0.0796375278950736	M12_vs_Baseline_in_celltype_cd19
EIF3D	0.667551935716222	0.261502836504725	0.0106875509822577	0.0812311180554974	M12_vs_Baseline_in_celltype_cd19
CD55	0.568935132161874	0.223121852014334	0.0107758362848233	0.0816831440306794	M12_vs_Baseline_in_celltype_cd19
SERINC1	0.664762643970813	0.260903338861789	0.0108365165349926	0.0819240650045442	M12_vs_Baseline_in_celltype_cd19
NFKBIZ	0.51020379436114	0.200544563907969	0.0109562264586768	0.0825039292597378	M12_vs_Baseline_in_celltype_cd19
PTMA	1.02095512535994	0.401380729677096	0.0109714219862156	0.0825039292597378	M12_vs_Baseline_in_celltype_cd19
CEBPG	0.759693253455749	0.298843028631337	0.0110184011487464	0.0826380086155978	M12_vs_Baseline_in_celltype_cd19
RSRC2	0.666839369708003	0.262702933246422	0.0111367596188085	0.0831697147430201	M12_vs_Baseline_in_celltype_cd19
SERF2	0.76433366956987	0.301220214409339	0.0111660737223949	0.0831697147430201	M12_vs_Baseline_in_celltype_cd19
SYNCRIP	0.626594879490075	0.247223830184398	0.011260002049349	0.0831697147430201	M12_vs_Baseline_in_celltype_cd19
DCP1A	0.795336637027674	0.31381406750701	0.0112633654351025	0.0831697147430201	M12_vs_Baseline_in_celltype_cd19
DDOST	0.662977269986747	0.261618556825822	0.0112724644526225	0.0831697147430201	M12_vs_Baseline_in_celltype_cd19
H2AZ2	0.592972732226763	0.234016333281452	0.011280264296072	0.0831697147430201	M12_vs_Baseline_in_celltype_cd19
MORF4L1	0.746617672449252	0.294704173630743	0.0112946526194225	0.0831697147430201	M12_vs_Baseline_in_celltype_cd19
TOMM20	0.648699642364285	0.256424074336516	0.0114130073541469	0.0838235125621932	M12_vs_Baseline_in_celltype_cd19
RAB7A	0.812210396416289	0.32119745829584	0.0114487479364382	0.0838687348832101	M12_vs_Baseline_in_celltype_cd19
WHAMM	0.669414334811445	0.264895816737766	0.0115013551771346	0.0838777344026718	M12_vs_Baseline_in_celltype_cd19
SYK	0.58596569232256	0.231949546545241	0.0115282951551923	0.0838777344026718	M12_vs_Baseline_in_celltype_cd19
ATP2A3	0.71826992347191	0.284356850059383	0.0115387359495739	0.0838777344026718	M12_vs_Baseline_in_celltype_cd19
HSP90AA1	0.737134997364601	0.292330537439053	0.0116828924024698	0.0844053531200632	M12_vs_Baseline_in_celltype_cd19
DENND4A	0.625820682328885	0.248192920880722	0.0116852688097895	0.0844053531200632	M12_vs_Baseline_in_celltype_cd19
TCP1	0.753943891008118	0.299059881426954	0.0117006362526225	0.0844053531200632	M12_vs_Baseline_in_celltype_cd19
PRRC2C	0.691104843404759	0.274531401854138	0.0118225145095468	0.0850680929811301	M12_vs_Baseline_in_celltype_cd19
HSPA4	0.598690834584776	0.238281274181509	0.0119866083133385	0.0860304672615564	M12_vs_Baseline_in_celltype_cd19
ARL6IP1	0.700036328420255	0.27877784302838	0.0120358915983883	0.0861628515364814	M12_vs_Baseline_in_celltype_cd19
CIRBP	0.869800087554795	0.346641505423911	0.0120997813749771	0.0861628515364814	M12_vs_Baseline_in_celltype_cd19
TMEM175	0.632466898195646	0.252122254408234	0.012122016569061	0.0861628515364814	M12_vs_Baseline_in_celltype_cd19
GSAP	0.49500529963748	0.197336068477892	0.0121266235495789	0.0861628515364814	M12_vs_Baseline_in_celltype_cd19
SON	0.578513577131903	0.230866283615274	0.0122161470505152	0.0862207590828573	M12_vs_Baseline_in_celltype_cd19
HERPUD1	0.825798390646241	0.329587420055854	0.0122260449524677	0.0862207590828573	M12_vs_Baseline_in_celltype_cd19
TNPO1	0.483518525191881	0.19299172283981	0.0122318243863797	0.0862207590828573	M12_vs_Baseline_in_celltype_cd19
HMGB2	0.884839131919994	0.353275149454429	0.0122564253652175	0.0862207590828573	M12_vs_Baseline_in_celltype_cd19
PRPF4B	0.589693953812636	0.235652526470821	0.0123358798370165	0.0865648993513414	M12_vs_Baseline_in_celltype_cd19
NUAK2	0.803919968305276	0.321554517147687	0.0124156597599008	0.086909618319306	M12_vs_Baseline_in_celltype_cd19
PSME4	0.497852112438107	0.199284234797274	0.0124825328004625	0.0871360523591249	M12_vs_Baseline_in_celltype_cd19
PHACTR1	0.67440795500768	0.270040057770458	0.0125094791217509	0.0871360523591249	M12_vs_Baseline_in_celltype_cd19
SH3KBP1	0.50288925360405	0.201484452616788	0.0125630617297113	0.0872948039307147	M12_vs_Baseline_in_celltype_cd19
WAC	0.601561518360024	0.241398197967401	0.0127030172362302	0.0880514764418405	M12_vs_Baseline_in_celltype_cd19
SEC24C	0.64834453882316	0.260837250972044	0.0129322841604265	0.089377053628272	M12_vs_Baseline_in_celltype_cd19
JTB	1.00128810112504	0.402942482500579	0.0129573083037812	0.089377053628272	M12_vs_Baseline_in_celltype_cd19
SNRNP70	0.72155670718089	0.290599821450773	0.013028442215783	0.0896495963149144	M12_vs_Baseline_in_celltype_cd19
PPP1CB	0.778253696760587	0.313710797592131	0.0131087960493905	0.0899841084746295	M12_vs_Baseline_in_celltype_cd19
GNAI2	0.605256399767733	0.24419297958357	0.0131899615463928	0.0903225627633422	M12_vs_Baseline_in_celltype_cd19
SF1	0.873932539182386	0.35278654082466	0.0132407454514981	0.0904518394096318	M12_vs_Baseline_in_celltype_cd19
ARRDC3	0.58025038305072	0.234406229405192	0.013308511376742	0.0906401249454342	M12_vs_Baseline_in_celltype_cd19
TMEM87A	0.57130317651998	0.230856747508728	0.0133344927519862	0.0906401249454342	M12_vs_Baseline_in_celltype_cd19
UBXN4	0.684289515235102	0.276602091599595	0.0133642230078277	0.0906401249454342	M12_vs_Baseline_in_celltype_cd19
CCDC82	0.439975380187907	0.178127469108295	0.0135111925180482	0.0914182119061253	M12_vs_Baseline_in_celltype_cd19
MAFF	0.655277642843826	0.265524113716266	0.0135921604413785	0.0917470829793047	M12_vs_Baseline_in_celltype_cd19
TSPAN33	0.997698191158796	0.405143184433363	0.013794074256648	0.0928888373339601	M12_vs_Baseline_in_celltype_cd19
EPS15	0.492529891744536	0.20008350244539	0.0138310464570569	0.0929171011984748	M12_vs_Baseline_in_celltype_cd19
STAG2	0.684662072347494	0.278257856332839	0.0138731599042067	0.0929646755972386	M12_vs_Baseline_in_celltype_cd19
DNAJB6	0.62478067943323	0.254220528918933	0.0139856139202354	0.0929646755972386	M12_vs_Baseline_in_celltype_cd19
HLA-DQB1	0.918327688576095	0.373680229810278	0.0139898926024976	0.0929646755972386	M12_vs_Baseline_in_celltype_cd19
INSIG1	0.686039302007906	0.279169408284976	0.01399350468477	0.0929646755972386	M12_vs_Baseline_in_celltype_cd19
YBX3	0.70653926300508	0.287548247052651	0.0140057637974629	0.0929646755972386	M12_vs_Baseline_in_celltype_cd19
NGDN	0.712283349253029	0.289986531832796	0.0140390154250846	0.0929646755972386	M12_vs_Baseline_in_celltype_cd19
NCOA4	0.54923734244758	0.223673572680996	0.0140676704872012	0.0929646755972386	M12_vs_Baseline_in_celltype_cd19
DNAJB9	0.624857390131413	0.254569553283393	0.0141055354310808	0.0929981231328235	M12_vs_Baseline_in_celltype_cd19
CEBPZ	0.827078740506776	0.337268433313973	0.0141951689347452	0.0933590722167119	M12_vs_Baseline_in_celltype_cd19
DBF4	0.716407128748729	0.292323457504692	0.0142565138813912	0.0933590722167119	M12_vs_Baseline_in_celltype_cd19
VAPA	0.569232046504959	0.232276123929091	0.0142590752274555	0.0933590722167119	M12_vs_Baseline_in_celltype_cd19
DERL1	0.662553712966789	0.270631275036842	0.0143580439273976	0.0937118126226714	M12_vs_Baseline_in_celltype_cd19
MIER1	0.484844619003171	0.198085632327475	0.0143790611960713	0.0937118126226714	M12_vs_Baseline_in_celltype_cd19
RAB8A	0.564092927659758	0.230583022837623	0.0144300156588363	0.093828198148626	M12_vs_Baseline_in_celltype_cd19
SBDS	0.898917470579018	0.368411717811689	0.0146880477664059	0.0952697054583615	M12_vs_Baseline_in_celltype_cd19
MYL12B	0.865754472313204	0.354930557833943	0.014718917457059	0.0952697054583615	M12_vs_Baseline_in_celltype_cd19
ZNF655	0.559709645465618	0.229800226807835	0.0148656459085025	0.0960002418009213	M12_vs_Baseline_in_celltype_cd19
XBP1	0.70789668528736	0.291168892856474	0.0150479245798076	0.0969179955829875	M12_vs_Baseline_in_celltype_cd19
ARID4B	0.845636663370767	0.347920591406971	0.0150761326462425	0.0969179955829875	M12_vs_Baseline_in_celltype_cd19
ELOA	0.698989701609034	0.287896887725634	0.0151858248890036	0.097202269799573	M12_vs_Baseline_in_celltype_cd19
TUBA4A	0.738514471958954	0.304185459869119	0.0151889261097745	0.097202269799573	M12_vs_Baseline_in_celltype_cd19
HELZ	0.426736041525641	0.176059955087739	0.0153585997622983	0.0980667349687291	M12_vs_Baseline_in_celltype_cd19
RMC1	0.666791813627904	0.275513181590812	0.0155127762857589	0.0986962686824648	M12_vs_Baseline_in_celltype_cd19
CYBA	0.769379578203598	0.317944875686255	0.0155268203994283	0.0986962686824648	M12_vs_Baseline_in_celltype_cd19
DUSP2	0.852727495629902	0.352538663017705	0.0155709520486157	0.0987553670197441	M12_vs_Baseline_in_celltype_cd19
PIP4P1	0.845623052142228	0.349765705884845	0.0156196223078967	0.0988429224171588	M12_vs_Baseline_in_celltype_cd19
CYLD	0.744749925536203	0.308469837002703	0.0157639047463664	0.0995337860934268	M12_vs_Baseline_in_celltype_cd19
WASF1	1.74588815689812	0.233724534308181	8.02838226886429e-14	1.3791957899682e-09	M15_vs_Baseline_in_celltype_cd19
H2BC21	1.76358087331729	0.243603618339803	4.50171834700929e-13	3.86675097416363e-09	M15_vs_Baseline_in_celltype_cd19
NEDD9	1.76339952170213	0.275513174972248	1.54952013915337e-10	8.87306882350523e-07	M15_vs_Baseline_in_celltype_cd19
GLUL	1.59551600105945	0.256964405436766	5.32911344762386e-10	2.02161602451093e-06	M15_vs_Baseline_in_celltype_cd19
SOX4	1.4956250130738	0.241640089340541	6.03653673637456e-10	2.02161602451093e-06	M15_vs_Baseline_in_celltype_cd19
SELL	1.36503035724735	0.221426151175187	7.06076962981871e-10	2.02161602451093e-06	M15_vs_Baseline_in_celltype_cd19
TNFRSF21	1.51130825040263	0.262727503249782	8.79960936233282e-09	2.15954984622165e-05	M15_vs_Baseline_in_celltype_cd19
TSPAN13	1.1969072243668	0.209386439915595	1.08894410469168e-08	2.33837134681229e-05	M15_vs_Baseline_in_celltype_cd19
MS4A1	1.27316544010317	0.224180506962342	1.35327919986941e-08	2.58310926383963e-05	M15_vs_Baseline_in_celltype_cd19
NEIL1	1.42096055644919	0.258945388782126	4.07682192869943e-08	7.00357239131276e-05	M15_vs_Baseline_in_celltype_cd19
PXDC1	-1.8738239801108	0.345408612885523	5.7971210948733e-08	9.05352211716621e-05	M15_vs_Baseline_in_celltype_cd19
S100A4	1.53714288342675	0.288362281431047	9.78908581542747e-08	0.000140138921019357	M15_vs_Baseline_in_celltype_cd19
FOSL2	1.09915436349143	0.209575099538522	1.56553678045064e-07	0.000206879664241242	M15_vs_Baseline_in_celltype_cd19
JAM3	-1.49028731018704	0.292095281931953	3.3597828233321e-07	0.000369845040234658	M15_vs_Baseline_in_celltype_cd19
BTBD9	1.44975774481536	0.284192980291501	3.37302683311186e-07	0.000369845040234658	M15_vs_Baseline_in_celltype_cd19
DUSP5	1.54381392783774	0.302866681143795	3.44462462527186e-07	0.000369845040234658	M15_vs_Baseline_in_celltype_cd19
PLPP5	0.952921663499913	0.189702887819533	5.08090414623397e-07	0.000513440307812667	M15_vs_Baseline_in_celltype_cd19
LSR	-1.52273154951485	0.304901545302462	5.90879279241199e-07	0.000563928618782475	M15_vs_Baseline_in_celltype_cd19
TAF11L10	-2.38300454772779	0.480570764341526	7.09677488977232e-07	0.000609577479156994	M15_vs_Baseline_in_celltype_cd19
TAF11L5	-2.38300454772779	0.480570764341526	7.09677488977232e-07	0.000609577479156994	M15_vs_Baseline_in_celltype_cd19
BZW1	0.95295720009749	0.19357114807706	8.52129629876644e-07	0.000697082614840517	M15_vs_Baseline_in_celltype_cd19
ID2	1.40000687054683	0.287244452397849	1.09404557831216e-06	0.000854300408628393	M15_vs_Baseline_in_celltype_cd19
PDIA4	1.08700025917119	0.223898003144953	1.20453363531624e-06	0.000899681883525983	M15_vs_Baseline_in_celltype_cd19
PGRMC1	1.40333062352638	0.293596376640064	1.75473636539102e-06	0.00125602566754384	M15_vs_Baseline_in_celltype_cd19
IGHV1-69	2.1489811590952	0.450463033219742	1.83673490078434e-06	0.00126213075442297	M15_vs_Baseline_in_celltype_cd19
GPR18	1.06857050861732	0.225598490565808	2.17330207233122e-06	0.00143596755002224	M15_vs_Baseline_in_celltype_cd19
CNR1	-1.67799032540853	0.362276299685464	3.62505273145601e-06	0.00230647336569196	M15_vs_Baseline_in_celltype_cd19
PFKFB3	1.10244093764281	0.239403892946797	4.12581694741994e-06	0.0025313360478474	M15_vs_Baseline_in_celltype_cd19
CDKN2D	1.1726565876774	0.25658228453974	4.87039449141644e-06	0.00288512092993252	M15_vs_Baseline_in_celltype_cd19
TRIB2	1.10867895191973	0.243084451641093	5.09397490837442e-06	0.0029169798316988	M15_vs_Baseline_in_celltype_cd19
GNG11	1.58758177397634	0.348888590851869	5.35446641519665e-06	0.00295371512628097	M15_vs_Baseline_in_celltype_cd19
TPP1	0.89062735336139	0.195971616175925	5.50200151586186e-06	0.00295371512628097	M15_vs_Baseline_in_celltype_cd19
HMGN3	0.974323412425501	0.217445589630464	7.43746467085699e-06	0.00387176380547431	M15_vs_Baseline_in_celltype_cd19
ORMDL1	0.868886030325734	0.194754358302273	8.14085053772912e-06	0.0041132844525779	M15_vs_Baseline_in_celltype_cd19
GPX1	1.16012946899711	0.26039868439796	8.38131472015698e-06	0.00411378873078791	M15_vs_Baseline_in_celltype_cd19
CXCR3	-1.53834483034007	0.351455576015657	1.20286651514566e-05	0.00574001218435756	M15_vs_Baseline_in_celltype_cd19
ARRDC4	1.4948095907448	0.34222741112627	1.25456163492668e-05	0.00582489576389337	M15_vs_Baseline_in_celltype_cd19
TLE1	1.0954678013038	0.252599579782001	1.44587824101414e-05	0.00653651113220575	M15_vs_Baseline_in_celltype_cd19
ACTB	1.16482318231846	0.269057009009592	1.49597494542016e-05	0.00658957784291614	M15_vs_Baseline_in_celltype_cd19
CD14	1.86885941859148	0.434816256514555	1.72311933872782e-05	0.00736412294161267	M15_vs_Baseline_in_celltype_cd19
SYNGR3	-1.45418539698385	0.338682325349699	1.757547241435e-05	0.00736412294161267	M15_vs_Baseline_in_celltype_cd19
GADD45B	1.25043263516654	0.293625612641334	2.05715574912534e-05	0.00841425681291051	M15_vs_Baseline_in_celltype_cd19
CLDN11	0.987639992175415	0.233649385412198	2.36809476410533e-05	0.0094608139424571	M15_vs_Baseline_in_celltype_cd19
TMEM243	0.990096252306786	0.234693029839596	2.45729963225317e-05	0.0095940796323812	M15_vs_Baseline_in_celltype_cd19
CD9	1.41708552079707	0.337399700729267	2.66891300179132e-05	0.0099914062220222	M15_vs_Baseline_in_celltype_cd19
ORMDL2	-1.78847046336987	0.425997180783161	2.68908101479964e-05	0.0099914062220222	M15_vs_Baseline_in_celltype_cd19
TNFSF9	-1.22508590022953	0.29206269709435	2.73354731029189e-05	0.0099914062220222	M15_vs_Baseline_in_celltype_cd19
KCNJ3	1.18879565262837	0.284011007681432	2.8424112631399e-05	0.0100128861775798	M15_vs_Baseline_in_celltype_cd19
MUC12	-1.02089126627577	0.243960677098013	2.8559952424554e-05	0.0100128861775798	M15_vs_Baseline_in_celltype_cd19
HRK	1.03859741966248	0.24880964568908	2.98949493712766e-05	0.0102713067049832	M15_vs_Baseline_in_celltype_cd19
MZB1	0.792714143222405	0.190395232746309	3.13380121121097e-05	0.0105559943151752	M15_vs_Baseline_in_celltype_cd19
IFI30	0.962239708208191	0.231619031179393	3.2613232678762e-05	0.0106463895959305	M15_vs_Baseline_in_celltype_cd19
H3-3A	0.954484085463793	0.229842117515433	3.28458378592652e-05	0.0106463895959305	M15_vs_Baseline_in_celltype_cd19
ARHGDIB	1.07721585997756	0.259818745223444	3.38292093529082e-05	0.0107216926345647	M15_vs_Baseline_in_celltype_cd19
FCRL1	0.836069713663555	0.201818338021095	3.43263923919355e-05	0.0107216926345647	M15_vs_Baseline_in_celltype_cd19
TMSB10	1.16641809654364	0.282233020877356	3.58340332264746e-05	0.0109927295856716	M15_vs_Baseline_in_celltype_cd19
IGHV1-69D	1.5554379552045	0.377094398907425	3.71061418353701e-05	0.011183270361225	M15_vs_Baseline_in_celltype_cd19
HEPACAM	1.22404511843826	0.297469644993313	3.8741913867381e-05	0.0114749541090989	M15_vs_Baseline_in_celltype_cd19
CCDC191	0.986062777706187	0.240008014778585	3.98310127987235e-05	0.011597575743547	M15_vs_Baseline_in_celltype_cd19
CA2	1.05963517956363	0.258604668303631	4.17618375341774e-05	0.0119571101166606	M15_vs_Baseline_in_celltype_cd19
H2AC6	2.62237234342726	0.641551545289285	4.35957644004757e-05	0.0122775678137012	M15_vs_Baseline_in_celltype_cd19
APBB2	0.821237361055312	0.201551514276817	4.60978660548584e-05	0.0126477034803753	M15_vs_Baseline_in_celltype_cd19
TCL1A	1.24122246682999	0.304733186837724	4.63825204763748e-05	0.0126477034803753	M15_vs_Baseline_in_celltype_cd19
ARMH1	0.916313423250555	0.22570454862996	4.91165408622163e-05	0.0131839539917502	M15_vs_Baseline_in_celltype_cd19
HSP90B1	1.1988257570224	0.295579175362925	4.99516172155328e-05	0.013201828186856	M15_vs_Baseline_in_celltype_cd19
SH3BGRL	0.938591718967307	0.231654826984641	5.08507234037932e-05	0.0132358269296025	M15_vs_Baseline_in_celltype_cd19
HERPUD1	1.04445986010424	0.258400834937648	5.29940085835267e-05	0.0135878219918866	M15_vs_Baseline_in_celltype_cd19
MAN1A1	0.834930694247138	0.207592321416963	5.77126953929977e-05	0.0145800940317104	M15_vs_Baseline_in_celltype_cd19
DDIT4	0.987929456302424	0.246242865255801	6.02033084940058e-05	0.0149888787915728	M15_vs_Baseline_in_celltype_cd19
PTPRE	0.809044534745675	0.202105258860871	6.25218203591401e-05	0.0153437478849953	M15_vs_Baseline_in_celltype_cd19
PON2	1.08109512429003	0.270843382821642	6.5632398911752e-05	0.01588026733669	M15_vs_Baseline_in_celltype_cd19
IGKV1-8	1.30150497247075	0.328503036296498	7.43473467002377e-05	0.0177390704022692	M15_vs_Baseline_in_celltype_cd19
MGAT2	-1.59276425302448	0.40456933327815	8.25280276890064e-05	0.0194212190091704	M15_vs_Baseline_in_celltype_cd19
FKBP1A	1.07399325807168	0.273657496652687	8.68778611831706e-05	0.0201685780711579	M15_vs_Baseline_in_celltype_cd19
ALOX5	1.03850919569606	0.265662180265405	9.26273823423159e-05	0.0212166106834486	M15_vs_Baseline_in_celltype_cd19
SRGN	1.30134318712883	0.33509269081156	0.000102949976409998	0.0229239186175601	M15_vs_Baseline_in_celltype_cd19
PNN	0.910744623879359	0.234649189700363	0.000103898259656832	0.0229239186175601	M15_vs_Baseline_in_celltype_cd19
MATN1-AS1	-1.15390819916674	0.297332514678922	0.000104084385131247	0.0229239186175601	M15_vs_Baseline_in_celltype_cd19
DUX4	-1.32936556582869	0.343314174043214	0.000107877478112396	0.0234585721075043	M15_vs_Baseline_in_celltype_cd19
JUNB	1.1814551490104	0.305491677332534	0.000110006879091775	0.02362260219897	M15_vs_Baseline_in_celltype_cd19
HRNR	-1.25069116692943	0.324432588830747	0.000115724472020099	0.0245435889485589	M15_vs_Baseline_in_celltype_cd19
JUP	0.88396833595418	0.230222603116186	0.000123222655418025	0.0258151463100763	M15_vs_Baseline_in_celltype_cd19
IGHV4-34	1.36585469145416	0.356343411762128	0.000126603831465837	0.0261827950397631	M15_vs_Baseline_in_celltype_cd19
SCPEP1	0.765778297917635	0.199930332352373	0.000128025774686542	0.0261827950397631	M15_vs_Baseline_in_celltype_cd19
G0S2	1.43531437561051	0.375762017113	0.000133590734025671	0.0269994731744353	M15_vs_Baseline_in_celltype_cd19
PLEK	1.02438636184207	0.270115491893585	0.000149197513585212	0.0298030707660507	M15_vs_Baseline_in_celltype_cd19
MARCKSL1	0.935801543745407	0.248549679216333	0.000166516900320116	0.032880388857463	M15_vs_Baseline_in_celltype_cd19
CSRNP1	1.12950920919657	0.300308846394395	0.000169128124712187	0.0330165006185303	M15_vs_Baseline_in_celltype_cd19
PLCL2	0.739153972805711	0.197422598037341	0.000181099895632219	0.0346175226723503	M15_vs_Baseline_in_celltype_cd19
C10orf71	-1.63054782796736	0.435549219595211	0.000181359627481898	0.0346175226723503	M15_vs_Baseline_in_celltype_cd19
PTGER4	0.977229794410076	0.261973649678967	0.000191282368906999	0.0359989479424337	M15_vs_Baseline_in_celltype_cd19
IRF2BPL	0.781516608231341	0.209618303127059	0.000192787892817038	0.0359989479424337	M15_vs_Baseline_in_celltype_cd19
LDB1	1.13997975779511	0.306556352869902	0.000200280060392065	0.0369958188975837	M15_vs_Baseline_in_celltype_cd19
RBL2	0.680649517089735	0.183193831756346	0.000202833638668064	0.0370689263689221	M15_vs_Baseline_in_celltype_cd19
EFNA2	1.96639919403836	0.53091764861878	0.00021241518196618	0.038411372747337	M15_vs_Baseline_in_celltype_cd19
FGF23	1.08873531365495	0.294913300316312	0.000222748593425975	0.039471941203562	M15_vs_Baseline_in_celltype_cd19
MAP3K7CL	1.26491270999343	0.342649139412256	0.000222875504787561	0.039471941203562	M15_vs_Baseline_in_celltype_cd19
CTSA	0.814861626560221	0.221255064372933	0.000230590113267286	0.0401682140050746	M15_vs_Baseline_in_celltype_cd19
AMFR	0.788159918869891	0.214094272796045	0.00023198540022758	0.0401682140050746	M15_vs_Baseline_in_celltype_cd19
GADD45G	1.38993112044801	0.377879986362754	0.000234854188795354	0.0401682140050746	M15_vs_Baseline_in_celltype_cd19
BMPR1B	0.892743271489968	0.243078682784011	0.00024004681831901	0.0401682140050746	M15_vs_Baseline_in_celltype_cd19
BMF	-1.15142171165082	0.313529705577376	0.00024023753202721	0.0401682140050746	M15_vs_Baseline_in_celltype_cd19
FLG	-1.06410527304116	0.289803807460531	0.000240836256040671	0.0401682140050746	M15_vs_Baseline_in_celltype_cd19
LPAR4	1.18454976668634	0.323331424318998	0.000248716809352276	0.0410837121909879	M15_vs_Baseline_in_celltype_cd19
ZBTB32	-1.20971769282853	0.330950728894429	0.000256901093812975	0.0420314656248867	M15_vs_Baseline_in_celltype_cd19
ACTG1	0.848088962779162	0.232700185350318	0.000267853336369568	0.043379592025677	M15_vs_Baseline_in_celltype_cd19
TNFSF13B	1.12869194561029	0.309965649949032	0.000271217137923519	0.043379592025677	M15_vs_Baseline_in_celltype_cd19
LCP1	1.07130988584965	0.294321889818854	0.000272716452574254	0.043379592025677	M15_vs_Baseline_in_celltype_cd19
HBB	1.38434669259652	0.380874549415976	0.000278355400539074	0.0438703433565207	M15_vs_Baseline_in_celltype_cd19
ADARB1	0.726175730833657	0.200205039997597	0.000286555639019344	0.0447521756610301	M15_vs_Baseline_in_celltype_cd19
BSN	-1.29803597092779	0.359783720751116	0.000308777053475518	0.0469652357842541	M15_vs_Baseline_in_celltype_cd19
PIM3	1.16134918006384	0.322072890565493	0.000311122978037412	0.0469652357842541	M15_vs_Baseline_in_celltype_cd19
RTEL1-TNFRSF6B	-1.41604105307872	0.392716242747329	0.000311239062306703	0.0469652357842541	M15_vs_Baseline_in_celltype_cd19
HAGHL	-1.4885645454201	0.4129115759323	0.000312099621317059	0.0469652357842541	M15_vs_Baseline_in_celltype_cd19
IGKV3-11	1.16294052784723	0.322878598006167	0.000316035037842699	0.0469652357842541	M15_vs_Baseline_in_celltype_cd19
AHNAK2	-1.20209037573744	0.333831443156512	0.000317129480818062	0.0469652357842541	M15_vs_Baseline_in_celltype_cd19
LZTS3	-0.993793231024319	0.276329561964673	0.000322644384103459	0.047373571577037	M15_vs_Baseline_in_celltype_cd19
RGS16	1.09791756366135	0.30663742631908	0.000342927675129171	0.0495731242543401	M15_vs_Baseline_in_celltype_cd19
KAT7	0.751925754604663	0.210082499775209	0.000344657233651193	0.0495731242543401	M15_vs_Baseline_in_celltype_cd19
OVGP1	-1.40511197920673	0.392712776089752	0.000346281792334875	0.0495731242543401	M15_vs_Baseline_in_celltype_cd19
SEMA7A	-1.0193260054895	0.285493684126568	0.000356439582995969	0.0502642557936853	M15_vs_Baseline_in_celltype_cd19
CFL1	0.898822280305528	0.251769918676571	0.000356961360197311	0.0502642557936853	M15_vs_Baseline_in_celltype_cd19
SLC7A1	-1.08821923682129	0.305474487439232	0.000367494009167679	0.0509252854768271	M15_vs_Baseline_in_celltype_cd19
GRIK3	-1.10383714738056	0.309864222937329	0.000367584574138574	0.0509252854768271	M15_vs_Baseline_in_celltype_cd19
HSPE1	0.848603193081928	0.23854570596384	0.000374539436131682	0.0514737037864493	M15_vs_Baseline_in_celltype_cd19
FAM167A	-1.09957944076954	0.310211961383326	0.000393199109750727	0.0535731707736716	M15_vs_Baseline_in_celltype_cd19
SNCA	0.903805932962957	0.255117825220627	0.000396052895294039	0.0535731707736716	M15_vs_Baseline_in_celltype_cd19
DNMT3A	0.885557775563792	0.250146293081448	0.000399885278524846	0.0536689781232682	M15_vs_Baseline_in_celltype_cd19
FAHD2B	-1.34303576373361	0.381020039067747	0.000423734072922852	0.0558582966145185	M15_vs_Baseline_in_celltype_cd19
RAB11FIP5	-1.41274339388709	0.400913140703567	0.000425382519498318	0.0558582966145185	M15_vs_Baseline_in_celltype_cd19
SLCO4A1	-1.07701373401639	0.305669408269989	0.000425952433581811	0.0558582966145185	M15_vs_Baseline_in_celltype_cd19
RPS6KA6	1.0257732028021	0.292264806136532	0.00044854666278894	0.0579180703007334	M15_vs_Baseline_in_celltype_cd19
AIF1	1.36078897671564	0.387893662596651	0.000451235317512689	0.0579180703007334	M15_vs_Baseline_in_celltype_cd19
SCRN1	-0.767000317860709	0.218685594833925	0.000452644799577179	0.0579180703007334	M15_vs_Baseline_in_celltype_cd19
PLXNA1	-1.05317718232559	0.300405337005479	0.000455145205809361	0.0579180703007334	M15_vs_Baseline_in_celltype_cd19
COPDA1	-1.58407920666772	0.453204859603107	0.000473559487235087	0.0598182237589085	M15_vs_Baseline_in_celltype_cd19
RAPGEF3	-1.20398769976374	0.345161266183278	0.000486304362712774	0.0607014035748043	M15_vs_Baseline_in_celltype_cd19
H3C10	1.73573415809107	0.497706193036834	0.000487618236994179	0.0607014035748043	M15_vs_Baseline_in_celltype_cd19
VCAN	0.832844128793338	0.239984348039566	0.000519664079946931	0.0642252462547362	M15_vs_Baseline_in_celltype_cd19
TAF4B	-0.818284252542354	0.236021294209997	0.000526314951743479	0.0642774341486269	M15_vs_Baseline_in_celltype_cd19
MBD1	-0.938157466456542	0.270713701426502	0.00052925282192855	0.0642774341486269	M15_vs_Baseline_in_celltype_cd19
TNFAIP3	1.00330338669167	0.289599375288279	0.000531311231684325	0.0642774341486269	M15_vs_Baseline_in_celltype_cd19
DGKD	0.653245179460762	0.188858037629409	0.000542342384771921	0.0651531456503275	M15_vs_Baseline_in_celltype_cd19
YBX3	0.897533971674836	0.259714472779941	0.000548562762719376	0.0654427756996956	M15_vs_Baseline_in_celltype_cd19
SLC9A3R1	0.847681644402675	0.245730628873644	0.000561339337281027	0.0661704573578645	M15_vs_Baseline_in_celltype_cd19
RNU6-94P	1.72327524903033	0.499623992015547	0.000562366073359813	0.0661704573578645	M15_vs_Baseline_in_celltype_cd19
GNA13	0.94369393847983	0.27382702733895	0.00056828946285756	0.0664125488600682	M15_vs_Baseline_in_celltype_cd19
LCMT2	1.00805478708357	0.293234286150788	0.000586653043857333	0.0675828015335064	M15_vs_Baseline_in_celltype_cd19
THRA	-1.26706481651086	0.368749851335043	0.00059013270487883	0.0675828015335064	M15_vs_Baseline_in_celltype_cd19
NYNRIN	-1.30845307704278	0.380855536538762	0.000591324603567665	0.0675828015335064	M15_vs_Baseline_in_celltype_cd19
TUBB6	0.849169168145774	0.247259668325531	0.000594039410417339	0.0675828015335064	M15_vs_Baseline_in_celltype_cd19
MIR181A1HG	0.823761727006497	0.240493424486061	0.000614124655234269	0.0694082069228257	M15_vs_Baseline_in_celltype_cd19
PPIB	0.79381806856902	0.23253549567545	0.000640753216322422	0.0719444411974045	M15_vs_Baseline_in_celltype_cd19
VCL	1.00745734824344	0.295507532968396	0.000651431340610451	0.0726684350671879	M15_vs_Baseline_in_celltype_cd19
OST4	1.09352866469499	0.321590582420693	0.000672934282423482	0.0745828260500193	M15_vs_Baseline_in_celltype_cd19
PUSL1	-1.34785630349043	0.39733812731161	0.000693300485285652	0.0763474938251424	M15_vs_Baseline_in_celltype_cd19
TBX21	-1.28029327488882	0.377796558889744	0.000701881504531042	0.0768001424607565	M15_vs_Baseline_in_celltype_cd19
SPTBN5	-1.0394942576898	0.307777391160978	0.000731685927992919	0.0787622418064847	M15_vs_Baseline_in_celltype_cd19
CDC42SE1	0.75007754629998	0.222099218796194	0.000732229121089167	0.0787622418064847	M15_vs_Baseline_in_celltype_cd19
PHC1	0.696858596979367	0.20637169641373	0.00073356765172813	0.0787622418064847	M15_vs_Baseline_in_celltype_cd19
N4BP2L1	0.66929106033978	0.198550683664325	0.000749277600167911	0.0799493161073574	M15_vs_Baseline_in_celltype_cd19
NBPF20	-0.901187094247221	0.267570143243964	0.000757044587806242	0.0802794381106385	M15_vs_Baseline_in_celltype_cd19
WHRN	-1.22152937920322	0.363697461209217	0.000783266148839963	0.0825504857111762	M15_vs_Baseline_in_celltype_cd19
TDRD15	-1.42006178000409	0.423685663527077	0.000803207390936131	0.0838028272480376	M15_vs_Baseline_in_celltype_cd19
SUSD6	0.643035422206244	0.191887724506998	0.000804905203791036	0.0838028272480376	M15_vs_Baseline_in_celltype_cd19
CIRBP-AS1	-1.16880140771055	0.349076964126108	0.000813198638824704	0.0841550450032838	M15_vs_Baseline_in_celltype_cd19
SH3BGRL3	1.017856595717	0.304146289095323	0.000818085599601164	0.0841550450032838	M15_vs_Baseline_in_celltype_cd19
DDX5	0.958226114728791	0.286861144965253	0.000836629002356213	0.0855502954254606	M15_vs_Baseline_in_celltype_cd19
TNFRSF10B	-0.738981539712202	0.22149720189096	0.000849009060618147	0.0863025245701724	M15_vs_Baseline_in_celltype_cd19
STK38	0.726210531821579	0.218144837803525	0.000871492713393889	0.0880669019023154	M15_vs_Baseline_in_celltype_cd19
PDIA6	0.862477060397192	0.259289609111735	0.00088004675324594	0.0884112466316491	M15_vs_Baseline_in_celltype_cd19
HMCES	1.00172321987144	0.301947047473298	0.000908119603906571	0.0907010853227382	M15_vs_Baseline_in_celltype_cd19
ITGB1	0.74531184991828	0.22478536245196	0.00091426965752339	0.0907875054716435	M15_vs_Baseline_in_celltype_cd19
PLAUR	0.986944670473395	0.29783930110074	0.000920762280402413	0.0909067541093854	M15_vs_Baseline_in_celltype_cd19
CD72	0.861603129205076	0.260238070407975	0.000930208264130947	0.0913145586828887	M15_vs_Baseline_in_celltype_cd19
LGALS3	1.02139611679866	0.308974225393697	0.000947175599556361	0.092451872868061	M15_vs_Baseline_in_celltype_cd19
MYH6	-1.20955113678937	0.366482425725481	0.000965353428071412	0.0935915560573779	M15_vs_Baseline_in_celltype_cd19
TSNARE1	-1.20046277111462	0.363869268278544	0.000969747772176102	0.0935915560573779	M15_vs_Baseline_in_celltype_cd19
IGHV3-15	1.10769362356215	0.33660933689423	0.000999244188266008	0.0958995302247025	M15_vs_Baseline_in_celltype_cd19
BNIP3L	0.725891944263456	0.220871476369101	0.00101444300865951	0.0967706320168188	M15_vs_Baseline_in_celltype_cd19
FXYD6	-1.35207999452572	0.41163995918474	0.00102120747439363	0.0967706320168188	M15_vs_Baseline_in_celltype_cd19
NLRP3	0.912313201525765	0.27784670517077	0.00102522003766581	0.0967706320168188	M15_vs_Baseline_in_celltype_cd19
IGLL5	1.09869557899915	0.335807016263656	0.00106862686715397	0.0992761688426822	M15_vs_Baseline_in_celltype_cd19
PCDH9	0.750820775767721	0.229504016037792	0.00106981247076446	0.0992761688426822	M15_vs_Baseline_in_celltype_cd19
LINC02406	1.3132416183094	0.401678659793996	0.00107782077111611	0.0992761688426822	M15_vs_Baseline_in_celltype_cd19
LIPH	1.12162405516348	0.34307834676259	0.00107816129224323	0.0992761688426822	M15_vs_Baseline_in_celltype_cd19
GDPD5	-0.793656657838958	0.242843750884048	0.00108242182164883	0.0992761688426822	M15_vs_Baseline_in_celltype_cd19
MT-RNR2	0.747589700270778	0.228842061149427	0.00108756300014652	0.0992761688426822	M15_vs_Baseline_in_celltype_cd19
LEF1	1.14765774125453	0.351435560155396	0.00109221700397386	0.0992761688426822	M15_vs_Baseline_in_celltype_cd19
ZNF703	0.859407516782465	0.263294730844445	0.00109831264819712	0.0993048051756755	M15_vs_Baseline_in_celltype_cd19
IGKV1-8	1.53467571200288	0.254564114514307	1.65343891550543e-09	3.69527063226309e-05	M24_vs_Baseline_in_celltype_cd19
IGHV1-69	2.05486866340626	0.353017268259252	5.8541062555036e-09	6.5416710352125e-05	M24_vs_Baseline_in_celltype_cd19
GADD45G	1.6438573954298	0.302653742265083	5.58889454811656e-08	0.000410222668042872	M24_vs_Baseline_in_celltype_cd19
EFNA1	1.71855618730013	0.319280466886372	7.34212122319338e-08	0.000410222668042872	M24_vs_Baseline_in_celltype_cd19
HMCES	1.25477409341431	0.238907712767105	1.50351209699691e-07	0.000655687842519217	M24_vs_Baseline_in_celltype_cd19
ESAM	0.99368200523866	0.19025058742513	1.76031458012229e-07	0.000655687842519217	M24_vs_Baseline_in_celltype_cd19
SOX4	1.06304339479788	0.2057351414271	2.37819932912558e-07	0.000759291097237536	M24_vs_Baseline_in_celltype_cd19
CA2	0.967298424854805	0.190513442735335	3.82788339431516e-07	0.00106936707474437	M24_vs_Baseline_in_celltype_cd19
TNFSF9	-1.66359862382796	0.340588875637632	1.03703600744478e-06	0.00257519085893149	M24_vs_Baseline_in_celltype_cd19
IGKV1D-8	1.33290662337349	0.280064600212183	1.94282104805443e-06	0.00434201076029685	M24_vs_Baseline_in_celltype_cd19
HBA2	2.11387486028786	0.448706403683012	2.46453037958271e-06	0.00487902727749316	M24_vs_Baseline_in_celltype_cd19
IRAK3	0.799292626076247	0.170444578399967	2.73930165693579e-06	0.00487902727749316	M24_vs_Baseline_in_celltype_cd19
TNFRSF21	1.0224653979933	0.218372576424823	2.83803993947877e-06	0.00487902727749316	M24_vs_Baseline_in_celltype_cd19
CXCR3	-1.47814983488625	0.320193226258826	3.90396332711201e-06	0.00623211974268759	M24_vs_Baseline_in_celltype_cd19
BACE2	-0.999922844429613	0.221066494817982	6.09183076842732e-06	0.00907642172290548	M24_vs_Baseline_in_celltype_cd19
COPDA1	-1.25094333363255	0.278449301185444	7.03802255441404e-06	0.00956811971976196	M24_vs_Baseline_in_celltype_cd19
COL4A3	-1.31957770331245	0.294194682632993	7.27809008170179e-06	0.00956811971976196	M24_vs_Baseline_in_celltype_cd19
PAX9	1.30145184458218	0.298215010048062	1.27624238640177e-05	0.015845967274274	M24_vs_Baseline_in_celltype_cd19
CD70	-1.38523723308817	0.321146843284176	1.60757347272567e-05	0.018909294495761	M24_vs_Baseline_in_celltype_cd19
HAPLN3	0.84593501749236	0.197727527842977	1.88337494664636e-05	0.020715370275401	M24_vs_Baseline_in_celltype_cd19
CYP2R1	0.838000935974559	0.196337125349805	1.97079928395429e-05	0.020715370275401	M24_vs_Baseline_in_celltype_cd19
SPRY1	1.24462150762394	0.292142957455428	2.0413748015982e-05	0.020715370275401	M24_vs_Baseline_in_celltype_cd19
EPOP	1.76886940825933	0.41622787714353	2.13997788028102e-05	0.020715370275401	M24_vs_Baseline_in_celltype_cd19
MAP4K3	1.01787141173657	0.240482512149186	2.30983224044841e-05	0.020715370275401	M24_vs_Baseline_in_celltype_cd19
CXCR4	1.10749181357502	0.261700875633623	2.31725919229059e-05	0.020715370275401	M24_vs_Baseline_in_celltype_cd19
GLUL	1.089793018029	0.258771370063996	2.53778698187738e-05	0.0217007265452268	M24_vs_Baseline_in_celltype_cd19
HHIP-AS1	1.69395381088404	0.402932732131892	2.62168158182077e-05	0.0217007265452268	M24_vs_Baseline_in_celltype_cd19
DNAJB9	0.761996497054042	0.181892904122562	2.79866753245682e-05	0.0217869805315347	M24_vs_Baseline_in_celltype_cd19
TGM3	2.04733626809144	0.488978394576553	2.82707251069179e-05	0.0217869805315347	M24_vs_Baseline_in_celltype_cd19
CNN3	0.925456958030388	0.221446888766368	2.92616963149249e-05	0.0217989883647419	M24_vs_Baseline_in_celltype_cd19
MFAP1	1.19443354564822	0.286855936135351	3.12885317394515e-05	0.0225570127691936	M24_vs_Baseline_in_celltype_cd19
MBNL2	1.00078566228296	0.241947374540341	3.52831661081052e-05	0.0240306114179273	M24_vs_Baseline_in_celltype_cd19
GABARAPL1	0.930637021490589	0.225058986734648	3.54830272849614e-05	0.0240306114179273	M24_vs_Baseline_in_celltype_cd19
UBE2F	0.787201807340964	0.193203766354162	4.61204295163029e-05	0.0303160435076428	M24_vs_Baseline_in_celltype_cd19
SLC39A8	1.13803659822406	0.281958995203468	5.43290814520648e-05	0.0346914468963485	M24_vs_Baseline_in_celltype_cd19
FAM228A	1.44671703832288	0.359457508025452	5.70423251029213e-05	0.0354121923256997	M24_vs_Baseline_in_celltype_cd19
VAMP8	0.944629424294265	0.235671137163522	6.11697002104121e-05	0.0366808261300488	M24_vs_Baseline_in_celltype_cd19
TCP11X1	3.38779270146942	0.846763790803178	6.31097548841286e-05	0.0366808261300488	M24_vs_Baseline_in_celltype_cd19
HBB	2.833345721933	0.708775930823387	6.40096746642759e-05	0.0366808261300488	M24_vs_Baseline_in_celltype_cd19
LINC02735	1.52218239006189	0.381587643064699	6.6330962872125e-05	0.037060767230728	M24_vs_Baseline_in_celltype_cd19
OGFRL1	0.758366907367081	0.191039847323346	7.19694644062837e-05	0.0392303795125862	M24_vs_Baseline_in_celltype_cd19
LINC00115	1.14116550363278	0.288236732948174	7.5224588232877e-05	0.0400284362480135	M24_vs_Baseline_in_celltype_cd19
KCNN4	-1.15686360285871	0.294741760150615	8.67270557517819e-05	0.0446673515473719	M24_vs_Baseline_in_celltype_cd19
TREML1	1.86473018104316	0.475494664318981	8.79396603017747e-05	0.0446673515473719	M24_vs_Baseline_in_celltype_cd19
TFEC	-1.15263623763242	0.296814432237427	0.000103024368621501	0.0511664803182652	M24_vs_Baseline_in_celltype_cd19
SPDYE2	-1.62494735971986	0.419506567976675	0.000107295303409446	0.0521291899108199	M24_vs_Baseline_in_celltype_cd19
YBX3	0.953382618148565	0.246993824382813	0.000113412472201093	0.0539288370472814	M24_vs_Baseline_in_celltype_cd19
RGPD4	-1.19923848973578	0.313110033036643	0.000128098256205702	0.0596430818321089	M24_vs_Baseline_in_celltype_cd19
RSRP1	0.608460401397248	0.159213209398416	0.000132550802971231	0.0604566917470212	M24_vs_Baseline_in_celltype_cd19
GOLGA7	0.993708404222121	0.260659091182071	0.00013768443228313	0.0615421875419133	M24_vs_Baseline_in_celltype_cd19
LINC02819	-1.53630716423859	0.403565437458587	0.00014075639978296	0.0616816623284192	M24_vs_Baseline_in_celltype_cd19
H2BC4	1.25008705005266	0.329073589452253	0.000145394263431558	0.0624887767967672	M24_vs_Baseline_in_celltype_cd19
NEIL1	1.0965384310756	0.289356155921642	0.00015090193622473	0.0636322145789905	M24_vs_Baseline_in_celltype_cd19
TLN1	-0.685287651056536	0.181080496449556	0.000154057197206311	0.0637597092659972	M24_vs_Baseline_in_celltype_cd19
DOK3	-0.923750513584957	0.244959028927439	0.000162568031745219	0.0641267699181176	M24_vs_Baseline_in_celltype_cd19
POU2F2	-0.939548669819538	0.249193628856285	0.000163014904570172	0.0641267699181176	M24_vs_Baseline_in_celltype_cd19
H4C14	-6.2364163535167	1.6544259898085	0.000163552100108851	0.0641267699181176	M24_vs_Baseline_in_celltype_cd19
MTERF3	0.707001654857068	0.187792266084382	0.000166677711808992	0.0642255203658477	M24_vs_Baseline_in_celltype_cd19
H2AC6	1.44142831791199	0.384401370980767	0.000176975556914975	0.0670377410422503	M24_vs_Baseline_in_celltype_cd19
SCRN1	-0.796388507586654	0.21263904502696	0.000180207056403943	0.0671241250595288	M24_vs_Baseline_in_celltype_cd19
NRBF2	0.893475660821968	0.239694394389284	0.000193341184448355	0.0704151239282224	M24_vs_Baseline_in_celltype_cd19
FZD6	1.01546585928366	0.272610981606186	0.000195343759611159	0.0704151239282224	M24_vs_Baseline_in_celltype_cd19
MT-TV	1.58355971036541	0.425802870247133	0.000200015216394613	0.0709546043048129	M24_vs_Baseline_in_celltype_cd19
MRPL14	0.717086050095783	0.1932999009488	0.00020749901438452	0.0724593042574943	M24_vs_Baseline_in_celltype_cd19
TRIM49	-1.20850456373221	0.326467433935593	0.000214107869763293	0.0736168735590745	M24_vs_Baseline_in_celltype_cd19
RGS11	0.985334074074061	0.266902385740159	0.000222725546281476	0.0744633124773334	M24_vs_Baseline_in_celltype_cd19
DPYSL4	1.22697119350957	0.332407989777167	0.000223233340909273	0.0744633124773334	M24_vs_Baseline_in_celltype_cd19
TTC32	0.702303572973429	0.190709443908976	0.000230881630296824	0.0755798780477567	M24_vs_Baseline_in_celltype_cd19
ARHGAP26-AS1	-1.39408541576729	0.378839974969369	0.00023334429215156	0.0755798780477567	M24_vs_Baseline_in_celltype_cd19
LINC02060	-2.01365278382259	0.547972137160256	0.000238095741961597	0.0760171676728532	M24_vs_Baseline_in_celltype_cd19
IGKV1D-33	1.51077753856906	0.412104274526231	0.000246366288035962	0.077549861567827	M24_vs_Baseline_in_celltype_cd19
TEX13D	1.57590042579462	0.431369174821196	0.000258939584289199	0.0795614622449752	M24_vs_Baseline_in_celltype_cd19
ANGPTL4	0.969626432002023	0.265481977079571	0.000259876806294832	0.0795614622449752	M24_vs_Baseline_in_celltype_cd19
PAIP2	0.924862202206877	0.253479431276056	0.000263603851745881	0.0796119254414689	M24_vs_Baseline_in_celltype_cd19
CLDND1	0.723670869914531	0.198629218054206	0.000269138268971638	0.0800256727477666	M24_vs_Baseline_in_celltype_cd19
RHOBTB2	-1.02889297143265	0.282780140181633	0.000274240298776793	0.0800256727477666	M24_vs_Baseline_in_celltype_cd19
ZDHHC18	-0.730383601279155	0.200814365646026	0.000275715996312051	0.0800256727477666	M24_vs_Baseline_in_celltype_cd19
DDAH2	-0.780630917261097	0.215153677542352	0.000285351002943236	0.0817603790356202	M24_vs_Baseline_in_celltype_cd19
TRABD2B	1.20828937580452	0.334634153061759	0.000305280808996854	0.0863635544338061	M24_vs_Baseline_in_celltype_cd19
FIGNL2	1.01580474778104	0.281916020350386	0.000314302273155649	0.087804268784445	M24_vs_Baseline_in_celltype_cd19
TEX54	1.51305032355159	0.420815233529636	0.000323742081208872	0.089324836702927	M24_vs_Baseline_in_celltype_cd19
LILRB1	-0.873616987455542	0.243391215920834	0.000331499718269741	0.0900191159069621	M24_vs_Baseline_in_celltype_cd19
CXCL5	1.14796645974987	0.32069096887577	0.000344034050682979	0.0900191159069621	M24_vs_Baseline_in_celltype_cd19
G0S2	1.24304583274249	0.347286407062087	0.000344502145767047	0.0900191159069621	M24_vs_Baseline_in_celltype_cd19
RNF145	0.757062537622333	0.211552443159988	0.000345433668802961	0.0900191159069621	M24_vs_Baseline_in_celltype_cd19
CASKIN1	1.06821009158082	0.298573897535482	0.000346620942213786	0.0900191159069621	M24_vs_Baseline_in_celltype_cd19
LBX1	1.53876678636765	0.430701577884582	0.000353321771560195	0.0900191159069621	M24_vs_Baseline_in_celltype_cd19
ZNF804B	1.13943844247482	0.319037082663333	0.000354953162602936	0.0900191159069621	M24_vs_Baseline_in_celltype_cd19
SUSD3	-1.1057848482351	0.309839009964582	0.000358481422690931	0.0900191159069621	M24_vs_Baseline_in_celltype_cd19
COL6A1	1.11433253519015	0.31275594009101	0.00036671609388134	0.0910637553572675	M24_vs_Baseline_in_celltype_cd19
RASSF7	-1.16929345105984	0.329224954678019	0.000382816467082774	0.0938558108048983	M24_vs_Baseline_in_celltype_cd19
PPIL4	0.991019207986733	0.279294079583819	0.000387726196993287	0.0938558108048983	M24_vs_Baseline_in_celltype_cd19
UBE2D3-AS1	-1.64308260207966	0.463312252912556	0.000390558432361875	0.0938558108048983	M24_vs_Baseline_in_celltype_cd19
PCDHA13	1.96400309546719	0.555281232020574	0.000404773136964586	0.0962369663619313	M24_vs_Baseline_in_celltype_cd19
KLHL2	0.910961856719206	0.258358908113731	0.000421958827490348	0.0992669245850714	M24_vs_Baseline_in_celltype_cd19
